# Supplementary material for: Efficient high-precision homology-directed repair-dependent genome editing by HDRobust
Source: Nat Methods. 2023 Jul 20;20(9):1388–99. doi: 10.1038/s41592-023-01949-1 (PMC10482697; doi:10.1038/s41592-023-01949-1)
Supplement: Supplementary file 4 — CRISPResso cut site plots related to Extended Data Fig. 6. [file 41592_2023_1949_MOESM4_ESM.xlsx]

## Sheet: VCANa
										CRISPResso cut site plot ('Analyzing CRISPR genome-editing experiments with CRISPResso' Nature Biotechnology, Pinello et al. 2016)
