# Supplementary material for: Efficient high-precision homology-directed repair-dependent genome editing by HDRobust
Source: Nat Methods. 2023 Jul 20;20(9):1388–99. doi: 10.1038/s41592-023-01949-1 (PMC10482697; doi:10.1038/s41592-023-01949-1)
Supplement: Supplementary file 5 — List of oligonucleotides. [file 41592_2023_1949_MOESM5_ESM.xlsx]

## Sheet: gRNAs
ID	spacer sequence
POLQ_KO_t1	TAGTTGAAATGGGAGTGCAA
POLQ_KO_t2	GTCCTGCTGCAGAATCATTC
PRKDC_t1	GGTCCTCGCCACCCTTCACC
PRKDC_t2	GCGCGTGGAGCAGCTCTTCC
RAD52_t1	AGCGAGCCCTCAGGTGAGCG
RAD52_t2	CTTCTCCAAAGATAAAGCCT
TTLL5_t1	CGTGGCAGGCCAGTAGGGCT
TTLL5_t2	CGATCAGGAAGTCACACCAT
RB1CC1_t1	TGAGAAAGACAGACAAAAAT
RB1CC1_t2	CTTCGTATTTCTCTTCTTGT
VCAN_t1	GTTTACTGTTGCCTGATCAT
VCAN_t2	CCCTGTGGAATTTAATACTG
SSH2_t1	TGTTCCAGCTCCCAGGGTGC
SSH2_t2	AGTGGCATTCTGCTCAGAAT
FRMD7_t1	AGCCAGCTGAAAGAAGCCCA
FRMD7_t2	GTGGGCTCTACATAGCTATG
KNL1_t1_Cpf1	TGAATGAACCTCTATCAAGCA
ITGB4_1_t1	TCCACCCGGAATGCGGTGGC
ITGB4_1_t2	CGAGAGCCGGCTGACCGTGC
ITGB4_2_t1	GGGTCCTGGGGTGGGCAGAT
ITGB4_2_t2	CCGCAGCTGGGCAGCCGTGC
CSGALNACT1_t1	CTCATCTTATTTCGACCATT
CSGALNACT1_t2	GCCGTTTGAATTCGTGTTTG
TKTL1_t1	CTCAGAGAAAGTAGAGTACC
TKTL1_t2	GCGCTTCATCGAGTGCTTTA
KIF18A_t1	TGTTATAAAGAAACAAAATA
KIF18A_t2	GATTTGTAGTTTTCTTTCCA
GSR_t1	CATTCTTCCTTACTGTCTCC
GSR_t2	CAGGTCAGGTTGGCTTACCC
SLC27A3_t1	CCAGCCCTGCCTTCATGCCC
SLC27A3_t2	TCTGCGTCCCCCCCACGCTT
GPR132_t1	CCATGAAGACAGACGTCACC
GPR132_t2	TTTCCACCCCTTATGGATTC
TEX2_t1	TAGAACTGAAAAGTTCCCAG
TEX2_t2	CTCTCTTGTGGGCTCACCAG
KATNA1_t1	AAATGATGACCCTTCCAAAA
KATNA1_t1	CAACACCTAAAATAAGGGTA
PRDM10_t1	TCATCACCACCACCACCAAC
PRDM10_t2	TCTGCTGTTGGCTGTTGGTC
SCAP_t1	CTCTGGGATCAGGAGCTTGG
SCAP_t2	GCTGCACAGGAGACAGGACA
NCOA6_t1	CATGGTCCCCCCTCATGTGC
NCOA6_t2	GTTTGTTGAATGCTAACATC
LYPLA1_t1	TGAACGTGGCTATGCCTTCA
LYPLA1_t2	ACAGGCCTAACAGGCCTACA
VCAN_1_t1	TAATGAAAATGAAGAAACAG
VCAN_1_t2	GTATGCAATTCAAGCCGAAA
VCAN_2_t1	GTCTGTTTCACTTACAAACT
VCAN_2_t2	GATTTCCAGTACCACTGTTG
KNL1_2_t3a	ATTTGCATGTTTCCTTTCAC
SLC8A1_t1	GAGTCTCTTATTTTCCCATG
SLC8A1_t2	CAGATGAAATCCCATTGAAA
SOD1_t1	CAACTTTGCACTTTTCTTAA
AHR_t1	TGAGTTACAATGATATAATC
CALD1_t2	GCAGTATACCAGTGCAATTG
NOTO_t1	CAGAGTGATGATGCCGAGTC
NR6A1_t1	TAAAAAGGTGCGGTATATAT
ADSL_t1	CCTCCACCACACAGGGACGC
OSBP2_t1	GGGACTGCTATGCATGACCT
KIF26B_t1	GGGAGATCTGACAAAGAAAA
C3_t1	AAAGGACGCCCCTGACCACC
SPAG5_t1	ACAAACAGCATATCTTTAAA
OSBP_t2	TCAGTTACTCCATTCTTTTC
NFASC_t1	TGTAGTAGTTGTGGCGACGG
SV2C_t1	GCAGAGGTTTAATGACATCA
NOTO_t1	GATACTGGCGATGGAGCTGC
OSBP2_t2	TCAAGTGCCTGTGCCTTGCG
POLQ_t3	ACTCCGACGCAGAAGATTCA
SLITRK1_t2	ACCCGTCGCTATCGCTGCTG
RNF2_t1	GTCATCTTAGTCATTACCTG
CDKL5_t1	GAGGGACTCCTAGAGGACTG
FANCF_t1	GGAATCCCTTCTGCAGCACC
RNF2_t2	GCATATGAGACGTGTAAACT
CDKL5_t2	AGGACCAAGGCCAAAAGCCA
FANCF_t2	CCCTACTTCCGCTTTCACCT
RNF2 prime nicking	TCAACCATTAAGCAAAACAT
CDKL5 prime nicking	GCAGAACCGCCACTCATTCA
FANCF prime nicking	GGGGTCCCAGGTGCTGACGT
OSBP2_t2	CCCAGCAGCCCCAGCTCTGA
RAD52_t2	CTTCTCCAAAGATAAAGCCT
LAG3_t1	GATCTCTCAGAGCCTCCGAC
G6PD_R459_t1	CCTCAAGGAGCTCGTCGCTG
G6PD_R198_t1	AGTGGTCGATGCAGTAGATC
G6PD_S106_t1	GGCCAGCCACATAGCAGTTG
HBB_E6_t1	GTAACGGCAGACTTCTCCAC
F2_20K_t1	GAATAGCACTGGGAGCATTG
NOVA1_t1	AAGGCTGTAATGGAGCAGTC
Install_iPrime	CTCAGCTGGGAGGCGACAAA
Cas9_A10_t1	TACAGCATCGGCCTGGCTAT
Cas9_H840_t1	GAAAGCTCTGAGGCACGATA
POLQ_DE>AA_t1	GGCAGAAGAAGATGTTGTTC
POLQ_DE>AA_t2	CTTCATATAGGAGTTCATCA
POLQ_6xSNP_t1	GTTGTGCCAGCCCAGACGGT

## Sheet: ssODNs
ID	sequence (bold = intended substitution, underlined = targeted codon)
POLQ_V896*_50/18	TGAGTCAATGAGCATGTACTAGAATGTAACAGGGCACATGGATTCCATTGTTATCCCATTTCAACTAAGTCCTGCTGCAGAATCATTCTGGCTTCTTCCACTA
POLQ_V896*_t1_91/36	TTTGGGATATAAATGTGTGTTCCTTTACTTCGGACTCACTATGAGTCAATGAGCATGTACTAGAATGTAACAGGGCACATGGATTCCATTGTTATCCCATTTCAACTAAGTCCTGCTGCAGAATCAT
PRKDC_K3753R_Cas9n	GCGAAGGCCCAAGCGCATCATCATCCGTGGCCATGACGAGAGGGAACACCCTTTCCTGGTGAGAGGTGGCGAGGACCTGCGGCAGGACCAGCGCGTGGAGCAGCTCTTCCAGGTCATGAATGGGATCCTGGCCCAAG
PRKDC_K3753R_t1_91/36	GATTTTTGAAGGTGACAGTCATGGCGTCTCTGCGAAGGCCCAAGCGCATCATCATCCGTGGCCATGACGAGAGGGAACACCCTTTTCTGGTGAGAGGTGGCGAGGACCTGCGGCAGGACCAGCGCGT
RAD52_K152A_R153A_R156A_50/18	GCTCTGAAGCAAGAGCTGAAATGACGCAGGTTAGACTCCCAGCCCCGCGCTCACGCGAGGGCTGCGGCCAGCCCGTCTGTCACCGCCTCCTTCCTTGCCTTCTCCAAAGATAAAGCCTTGGACTTGAGGCCCT
RAD52_K152A_R153A_R156A_t1_91/36	CCATGTGGATGTGTTACCTCTTCCAAAAAAAATCGAAATCTGCTCTGAAGCAAGAGCTGAAATGACGCAGGTTAGACTCCCAGCCCCGCGCTCACGCGAGGGCTGCGGCCAGCCCGTCTGTCACCGC
TTLL5_T958A_50/18	CTGCCAGTGCTTCTCCCTGCCTACATCCCGGGGCACAGAACATCCCAAGCCCTGCTGGCCTGCCACGCTGTCGATCAGGAAGTCACACCATTGGTCCCTTTTCTTC
RB1CC1_R1216K_50/18	AAGCTTCTGAATTAACTGTTCTCTGTCTTGCTCCTGGCTGCTGACCAATTTGTGTTTGTCTTTCTCAAGGTTCTGGATAATAGCTTCGTATTTCTCTTCTTGTTGGGTAATTTTTTCA
VCAN_D3042N_50/18	GATAGCAGCATCAGAACAGCAAGTGGCAGCGAGAATTCTTGATTCCAATAATCAGGCAACAGTAAACCCTGTGGAATTTAATACTGAGGTTGCAACACCAC
SSH2_R958K_50/18	ATCTGACCCTGGGCCCTCCTGAGGATCTGGCAAGTGGTCAAACTCCAGCACCTTGGGAGCTGGAACAGTGGCATTCTGCTCAGAATGGGACAGTGAGCCAGCCTCA
FRMD7_H520D_t2_36/91	TATGCCTCCCCAGGTCTTTTTTTATGTGGACAAGCCACCCCAGGTGCCCAGATGGTCCCCAATTAGAGCAGAGGAAAGGACAAGTCCAGATAGCTATGTAGAGCCCACTGCAATGAAGCCAGCTGAA
KNL1_S1086G_t1_Cpf1_45/45	TCTTGTCATTTTTTAGCTTAAGGCTTTTTCTTCTCTGACTTTTGCCTGATAGAGGTTCGTTCAGAAATCCAGGACTTTGTACATCTTTGA
ITGB4_1_A1689T_50/18	AAAGAGGGGGCCGCAGACGCTGAAGGCATCTTCCCTGCTCAGGGCCAGCCACCACATTCCGGGTGGATGGAGACAGCCCCGAGAGCCGGCTGACCGTGCCGGGCCTCAGCGAGA
ITGB4_2_R1748H_18/50	TGGTGATGCTGCTGTACTCGCTTTGCAGCGGGTGCTGGAAGAGCCCGGCATGGCTGCCCAGCTGCGGGAAGGGTCCTGGGGTGGGCAGATAGGCCAGTCAGAGGG
CSGALNACT1_I240V_50/18	GTTGGCCATGTTGAGCTTTTCATTTTTCACTTTCATGATGGGGCCGAATGGACGAAATAAGACGAGCCGTTTGAATTCGTGTTTGTGGTCCCCTTTGAAGGTGAGCTCATACA
TKTL1_R317K_50/18	GCTGGGCTACGCGAACAACAGAGTCGTTGTGCTGGATGGTGACACCAAGTACTCTACTTTCTCTGAGATATTCAACAAGGAGTACCCTGAGCGCTTCATCGAGTGCTTTATGGCTGAACAAAACA
KIF18A_K67R_50/18	AGTTGACGTTTCATCAAAAACAGCATCAAATACAAATTTAAGATCCTTGTTTTGTCTCTTTATAACATTTTGATTTGTAGTTTTCTTTCCATGGAAAAAACTGACT
GSR_G232S_18/50	GCTTAGGAATAACCAGCGATGGATTTTTTCAGCTGGAAGAATTGCCCAGGTAAGCCAACCTGACCTGACCTCAGTGACTCATTCTTCCTTACTGTCTCCTGGTAACTTTTCTTC
SLC27A3_A646S_18/50	AGGTGGCAAGTTCTCAGACACGTGGGTGTAGAGCTGCATAAGGTCCAAAGAGTGGGGGGGACGCAGAACTAGGGCTGCCATTCCAGCCCTGCCTTCATGCCCTGGTGGGTGTGGGAG
GPR132_E328Q_50/50	GCCACGGGCGACTGCAGCTCCTCGGTGTCCCTGCTGTGGGTGAGCCTGGTAACGTCTGTCTTCATGGACCACTGTTTCCACCCCTTATGAATTCTGGACACTTCTTGGCGGGAATGGTCCGTGGCCAGCACGTAGATAATG
TEX_G374D_18/50	CTACGGAAGTGATTCCAACATCCCCAGAAGTGACCACCCAAAGTCCACTGATGAGCCCACAAGAGAGATAGAACTGAAAAGTTCCCAGGGGAGCAGTCTGAAG
KATNA1_T343A_Cas9n	CTCATCTATATCCCAGGGAAAATTAGTAGCTGCCAGAACCATAACCATTTTAGAAGGGTCATCATTTTCAGAAGCACCTCCAACACCTAAAATAACGGTAAGGGGAGAGTGAAAAAGATATTAAGTTGGATTATACCAAATGAAGCT
PRDM10_N1133T_18/50	GGAGTCCAGGTCGAGCCACCTGCACACAGTGACTCCCTGGACCCCCAGACCCACAGCCAACAGCAGACCACACAGTACATCATCACCACCACCACCAACGGGAACGGAAGCAGC
SCAP_I140T_50/18	CTTCCTAAGGCCTGGCAGCAGGTCGGTCACTTGCAGACACAACTCCTCCAAGGACCTGGTCCCAGAGCTGCACAGGAGACAGGACAAGGCACCTGCTGTGT
NCOA6_I823M_18/50	CTGCTACTACAGCAAATAACGATGTCAGTTTATCTCAGATGATGCCTGATGTCAGCATGCAACAAACCAACATGGTCCCCCCTCATGTGCAGGCCATGCAGGGAA
LYPLA1_V67M_50/18	ATAAGTAATATAATGTTCTTATTCAATAAGTAAATTCTTACTTACCATGATGGCATAGCCATGTTCATATTTAATGTAACAGGCCTAACAGGCCTACATGGAAAAGAAAAAAC
VCAN_1_A1859E_18/50	GGAGAATGTAGTTTCCACATGCGGAGACAAAGTGCCAGCTACTTCCTTTTCAGCTTGAATTTCATACTCTACGTTTAATGAAAATGAAGAAACAGTGGTGGTTTCTGGGT
VCAN_2_T1719S_18/50	AGAAGCCGTACCTGTAGTTCCCTCCTCCTCCTTCCTTTTCTTTTCCTCAACAGAGGTACTGGAAATCCACTCAGAAGTGTCTGTTTCACTTACAAACTTGGTAGGCACCACTT
KNL1_2_R159H_t1_91/36	TGTTGTAAAATGCCTTTTTAAAAGTTTGCTTTTGTTCTGATCTCTTATATTTTGCTTTCATTATAGTTTTCAATTATAGAACATACCCATGAAAGGAAACATGCAAATGACCAGACAGTCATTTTTT
SLC8A1_T22I_50/50	TTCATTTCCTTCTCCTTCCATTTCTGTCTCAGCAATTACATGGTCCACATGAGAAAATAAGAGACTCACAATAACTAACAGATGAAATCCCATAGAAAAGGTGGGTGAAAGACTTAATCGCCGCATGTTGTACATGACACTTCCA
VCAN_a_t2_45/45	TTGATTCCAATGATCAGGCAACAGTAAACCCTGTGGAATTTAATGCTGAGGTTGCAACACCACCATTTTCCCTTCTGGAGACTTCTAATG
SOD1_t1_45/45	GCTGTTTTCTTTGTTCAGAAACTCTCTCCAACTTTGCACTTTTCCTAAAGGAAAGTAATGGACCAGTGAAGGTGTGGGGAAGCATTAAAG
AHR_t1_45/45	CATTATTTGTGCTTACGTTAGTGGTCTCTGAGTTACAATGATATGATCTGGTCTTCCATTTTTATAAAGCAGGCGTGCATTAGACTGGAC
CALD1_t2_45/45	TAGTCTCCAAGATTGACAGCAGACTGGAGCAGTATACCAGTGCAGTTGAGGTGAGAATTGTCCTCAGCGTTATGGTCCTGCTGAACAGAA
GSR_t1_45/45	AAGCCAACCTGACCTGACCTCAGTGACTCATTCTTCCTTACTGTTTCCTGGTAACTTTTCTTCGTCTTCTCCTCCCAAGCATTTAATGTA
SLC8A1_a_t1_45/45	CAATGGGATTTCATCTGTTAGTTACTGTGAGTCTCTTATTTTCCTATGTGGACCATGTAATTGCTGAGACAGAAATGGAAGGAGAAGGAA
CSGALNACT1_t1_45/45	AGGGGACCACAAACACGAATTCAAACGGCTCATCTTATTTCGACTATTCGGCCCCATCATGAAAGTGAAAAATGAAAAGCTCAACATGGC
GPR132_t1_45/45	AGAATCCATAAGGGGTGGAAAGAGTGGTCCATGAAGACAGACGTTACCAGGCTCACCCACAGCAGGGACACCGAGGAGCTGCAGTCGCCC
NOTO_a_t1_45/45	GCCTTCCAGCAGCTCCATCGCCAGTATCCAGAGTGATGATGCCGGGTCAGGAGTGGACGGCTGAAGACTGGGACAGAGGCCCTAGCCAGG
NR6A1_t1_45/45	GGCAGAAGTGGTGAGTGGCCAGAATAGCTAAAAAGGTGCGGTATGTATTGGTAATGTGGAGGCACAGACATTCCCATGTACTGTTCCCTG
ADSL_t1_45/45	GCCTGGTGGCACCCTCTCCCACCTCACACCTCCACCACACAGGGGCGCTGGGACACTGACTTAAAGCAATCCTAACTTCATCCCCCCACC
OSBP2_a_t1_45/45	TCTGCTTCCCGTCAGAGCTGGGGCTGCTGGGACTGCTATGCATGGCCTTGGAGCACTCCATTTGTTCATCCCACGAGCCGGACAGCACGT
KIF26B_t1_45/45	CCCTCCCGGCTACTCTCTGTCATCAGCTGGGAGATCTGACAAAGGAAATGGATACGGAGCTCATTACCTGTGGCTCACTGCTTTTCCTGA
C3_t1_45/45	TGGTGTTCCAAGCCTTGGCTCAATACCAAAAGGACGCCCCTGACTACCAGGAACTGAACCTTGATGTGTCCCTCCAACTGCCCAGCCGCA
SPAG5_t1_45/45	TGAGGCCCGTTTAGATACCATGGCAGAGACAAACAGCATATCTTCAAATGGACCTTTGAGAACAGACGATCTGGTGAGAGAGGAGGTGGC
OSBP2_b_t2_45/45	GCCACACAGCAAGATTTTAAATCACAGTTCAGTTACTCCATTCTCTTCTGGGTTCTGGAAAAGCCAAAGAACTGGAATACATACCACTGA
KNL1_2_t1_45/45	TTTCATCTGAAAAAATGACTGTCTGGTCATTTGCATGTTTCCTTCCACGGGTATGTTCTATAATTGAAAACTATAATGAAAGCAAAATAT
SSH2_t2_45/45	CAAACTCCAGCACCCTGGGAGCTGGAACAGTGGCATTCTGCTCAAAATGGGACAGTGAGCCAGCCTCAGACCCACTGTATTTCCCTTTGC
FRMD7_t2_45/45	TGGGCTTCTTTCAGCTGGCTTCATTGCAGTGGGCTCTACATAGCCATGTGGACTTGTCCTTTCCTCTGCTCTAATTGGGGACCATCTGGG
NFASC_t1_45/45	CCGTGGTGGTGGTGGCGGCAGCAGTGGTTGTAGTAGTTGTGGCGGCGGTGGTGGTGGTGGCGATGGTGGTAGGTGCGACAGTTGGGATGA
SV2C_t1_45/45	CTGGTTAGCAATGCATATTCATCGGACTGCAGAGGTTTAATGACGTCAGGGAACCAAACGGATAATCCATAGTACCTGCAAAGACAAAGA
VCAN_b_t1_45/45	TTGCAACCTCAGTATTAAATTCCACAGGGTTTACTGTTGCCTGACCATTGGAATCAAGAATTCTCGCTGCCACTTGCTGTTCTGATGCTG
RAD52_t1_45/45	AGGAAGGAGGCGGTGACAGACGGGCTGAAGCGAGCCCTCAGGTGGGCGCGGGGCTGGGAGTCTAACCTGCGTCATTTCAGCTCTTGCTTC
TTLL5_t2_45/45	CCCAAGCCCTACTGGCCTGCCACGCTGTCGATCAGGAAGTCACATCATTGGTCCCTTTTCTTCCTTCCAAAGTGCTGCACACATCTATAG
TKTL1_t2_45/45	CTGAGATATTCAACAAGGAGTACCCTGAGCGCTTCATCGAGTGCCTTATGGCTGAACAAAACATGGTGAGTGTGTAGTGTCTCTCAGGGC
NOTO_b_t1_45/45	CCACTCCTGACTCGGCATCATCACTCTGGATACTGGCGATGGAGTTGCTGGAAGGCTCATCCAGGGAGGCAGCCTCGGCAGATGTAACTG
TEX2_t3_45/45	GTGGACAGAGACTTGACTAATGTCTTCATCAAGTGCCTGTGCCTCGCGGGGTGTGGGGATTCTTTTGGCTCCACCTCGGTCGACAGGGAC
SLC8A1_b_t2_45/45	GGGAAAATAAGAGACTCACAGTAACTAACAGATGAAATCCCATTAAAAAGGTGGGTGAAAGACTTAATCGCCGCATGTTGTACATGACAC
POLQ_t3_45/45	AGCCTGATTCTGAACGCCGCCGTTTCCCACTCCGACGCAGAAGACTCATGGCAAACTCTTCTCGGCCGATCAGGGCAAGCCACAGTCCCA
SLITRK1_t2_45/45	TGTTAGCTAAGGGTTTGTTCCTGGAGCTACCCGTCGCTATCGCTACTGTGGGTCTGATTTTGATCTGCCAGTTGCCTGGGATCTTTGTAC
KATNA1_t1_45/45	TTATTTTAGGTGTTGGAGGTACTTCTGAAAATGATGACCCTTCCGAAATGGTTATGGTTCTGGCAGCTACTAATTTTCCCTGGGATATAG
OSBP2_t2_45/45	GGAGTGCTCCAAGGTCATGCATAGCAGTCCCAGCAGCCCCAGCTTTGACGGGAAGCAGAAGACAGTGTACCAGACCCTGTCAGCCAAGCT
RAD52_t2_45/45	GCCCGTCTGTCACCGCCTCCTTCCTTGCCTTCTCCAAAGATAAAACCTTGGACTTGAGGCCCTCACTAACACCATAACCAACATCTTCAT
RNF2_+1A_50/18	TAAGCAAAACATGGGAACTCAGTTTATATGAGTTACAACGAACACCTCATGTAATGACTAAGATGACTGCCAAGGGGCATATGAGACGTGTAAACTGGGATACATTTTTAG
CDKL5_del_50/18	CAGCCCAATGAAAAGCAGAGTCGGCATAGCTATATTG-CACAATTCCCCAATCCTCTAGGAGTCCCTCCTACAGGACCAAGGCCAAAAGCCATGGGGCACTGAGTGA
FANCF_+5T_50/18	CACTGCAAGGCCCGGCGCACGGTGGCGGGGTCCCAGGTGCTGACGTAGGTAGTGCTTGAGACCGCCAGAAGCTCGGAAAAGCGATCAAGGTGCTGCAGAAGGGATTCCATGAGGTGCGCGAAGGCCCTACTTCCGCTTTCACCTTGGAGACGGCGACTC
RNF2_+1A_t1_91/36	AGCAATGTCTCAGGCTGTGCAGACAAACGGAACTCAACCATTAAGCAAAACATGGGAACTCAGTTTATATGAGTTACAACGAACACCTCATGTAATGACTAAGATGACTGCCAAGGGGCATATGAGA
CDKL5_del_t1_91/36	ACTCATTCATGGAAAGCTCTCAAAGCAAAGCTGGGACACTGCAGCCCAATGAAAAGCAGAGTCGGCATAGCTATATTG-CACAATTCCCCAATCCTCTAGGAGTCCCTCCTACAGGACCAAGGCCAAA
FANCF_+5T_t1_91/36	CACTGCAAGGCCCGGCGCACGGTGGCGGGGTCCCAGGTGCTGACGTAGGTAGTGCTTGAGACCGCCAGAAGCTCGGAAAAGCGATCAAGGTGCTGCAGAAGGGATTCCATGAGGTGCGCGAAGGCCC
LAG3_A181T_t1_36/91_-	CAGGGACTCGGCCCTGGCCCCGGTTCCGGAACCAATGCACAGAGGCTGGGCGGTCAGGGCGGCTGAAGGAGCAGTTCAAAATGACCCAGTCAGAGGTTCTGAGAGATCCTGGGGGGCTGGCAGTCAC
G6PD_R459L_t1_36/91_-	CCGGCCCCTGCATACCTGTGGGCTATGGGGTGGCCTTTGCCCTCCCTCCCTGTGTGCCACCGGCCTCCCAAGCCATACTATGTCCCCTCAGCGACGAGCTCCGTGAGGCCTGGCGTATTTTCACCCC
G6PD_R198C_t1_36/91_-	GCATCATCGTGGAGAAGCCCTTCGGGAGGGACCTGCAGAGCTCTGACCGGCTGTCCAACCACATCTCCTCCCTGTTCCGTGAGGACCAGATCTACCGCATCGACCACTACCTGGGCAAGGAGATGGT
G6PD_S106C_t1_36/91_-	GGGGCTGACATCTGTCTGTGTGTCTGTCTGTCCGTGTCTCCCAGGCCACCCCAGAGGAGAAGCTCAAGCTGGAGGACTTCTTTGCCCGCAACTCCTATGTGGCTGGCCAGTACGATGATGCAGCCTC
HBB_E6V_t1_36/91_-	GGCAGAGCCATCTATTGCTTACATTTGCTTCTGACACAACTGTGTTCACTAGCAACCTCAAACAGACACCATGGTGCATCTGACTCCTGAGGAGAAGTCTGCCGTTACTGCCCTGTGGGGCAAGGTG
F2_20210G>A_t1_91/36	TCTGGGCTCCTGGAACCAATCCCGTGAAAGAATTATTTTTGTGTTTCTAAAACTATGGTTCCCAATAAAAGTGACTCTCAGCGAGCCTCAGTGCTCCCAGTGCTATTCATGGGCAGCTCTCTGGGCT
NOVA1_truj	TTTAATTACAGGTAAAGATTATAGTTCCCAACAGCACAGCAGGTCTGATAATAGGGAAGGGAGGTGCTACTGTGAAGGCTATCATGGAACAGTCAGGGGCTTGGGTGCAGCTTTCCCAGAAACCTGATGGGATCAACTTGCAAGAGAGGGTTGTCACTGTGAGTGGAGA
Cas9_A10D_t1_91/36	ACGATGACGATAAGATGGCCCCAAAGAAGAAGCGGAAGGTCGGTATCCACGGAGTCCCAGCAGCCGACAAGAAGTACAGCATCGGCCTGGACATCGGCACCAACTCTGTGGGCTGGGCCGTGATCAC
Cas9_H840A_t1_91/36	TGTACCTGTACTACCTGCAGAATGGGCGGGATATGTACGTGGACCAGGAACTGGACATCAACCGGCTGTCCGACTACGATGTGGACGCTATCGTGCCTCAGAGCTTTCTGAAGGACGACTCCATCGA
POLQ_DE2540AA_18/50_-	AGAAAACTGCAAGGGATGTTCTGCCCAATCAGAGGAGGCTTCTTCATCCTTCAACTCCATGCCGCCCTCCTATATGAAGTGGCAGAAGAAGATGTTGTTCAGGTATTTTTGCAATGCTTGTGTCCATTCCATAGGAAG
POLQ_6xSNP_36/91_-	ACATCTAAAGAAATGGAGAATTCGTCTGTAAAAAAAATTGAATTCAACAAATATTCTATGAATGTTCTAGGGATGATCACTGTTTTCTCKAATCGTCTGGGCTGGCACAACATGGAACTACTACTTT

## Sheet: NGS primers
ID	sequence
Illumina adapter forward 5'	ACACTCTTTCCCTACACGACGCTCTTCCGATCT
Illumina adapter reverse 5'	GTGACTGGAGTTCAGACGTGTGCTCTTCCGATCT
POLQ_KO_F	TGTGTGTTCCTTTACTTCGGACT
POLQ_KO_R	GAAGGCAGTGGATGAGGAAG
PRKDC_F	CTAGCCTGTGCCCTGAGATG
PRKDC_R	GCACAACGCTATAGGTCCTCA
RAD52_F	GCTGCTTGGATTTTTGAACC
RAD52_R	CCGCTCTCGTGTTTGAGTTC
TTLL5_F	CCTTGCCACCATTCTTCTTT
TTLL5_R	CTTTGCTGAAGAGGGACGAG
RB1CC1_F	GGGCAGTCTGAATAGCTTCATC
RB1CC1_R	TTTGCATAACCAAGCATTTGA
VCAN_(also a,b) F	GGCAGGATTCCACGATAGCA
VCAN_(also a,b)_R	CGTGCCTTCCACTGACTCTT
SSH2_F	TCAGGACTCCTTCCTGCTGT
SSH2_R	GCACCAAAAGGGAAAAGTGA
FRMD7_F	TGCTCCTACCGCTAGTCCTG
FRMD7_R	GGTATTATGCCTCCCCAGGT
KNL1_Cpf1_F	TCAGCCACTTGCAAAAACATCA
KNL1_Cpf1_R	TAGAAGCCCCTGCCAAATGG
ITGB4_1_F	ATATCGTCGGCTACCTGGTG
ITGB4_1_R	TCCTGGGACTCTATGGTGATG
ITGB4_2_F	CCATAGAGTCCCAGGATGGA
ITGB4_2_F	GTGCTCACCCACTAGGAAGG
CSGALNACT1_F	GATGCTGTCAGTGGTCAGGA
CSGALNACT1_R	TCTTACCGTGCAAAGAAGGAG
KIF18A_F	TCCCAAATTGAAACAAATACCTG
KIF18A_R	TTTTTGATCCCAAACAAGAAGAA
GSR_F	TTGGGAGGAGAAGACGAAGA
GSR_R	TGTGAAAGTGTTTGGTTTTTGG
SLC27A3_F	ACCACCCCGAATTGGTAGTA
SLC27A3_R	TGGATATGTGGGGTGAGGAT
GPR132_F	GCCTGGAGAAGGTGTAGTGG
GPR132_F	CAGCCTCTGTGGTGTTTCTG
TEX2_F	TGCTCACTAAGGCAGACAAAGA
TEX2_R	GGGCACTTGGAAAGCAATAA
KATNA1_F	CCTGACGGCAAAGGAATATAG
KATNA1_R	ACTGTGCTTCCTTGTATTGTTGT
PRDM10_F	ACAGACATGAGGTGGGTGCT
PRDM10_R	TCAGAATTGGAAGAAAAGCAAA
SCAP_F	AAGCGTTCCCAGTCATTCTG
SCAP_R	CTTTGGCGATACCAGAGAGC
NCOA6_F	TGGATTTTGACCACAGGACA
NCOA6_R	GTTATGGGCATTCAGGGACA
LYPLA1_F	AAAAACTGCTGTACACAAAAGCA
LYPLA1_R	TGTGTAGGTCTCAAGCAATTATCTG
VCAN_1_F	CCACGTAGTCCTGCCTCTGT
VCAN_1_R	TTCCCTGGATGTTTGGGTTA
VCAN_2_F	CCTGCAACCACCATTTATCC
VCAN_2_R	AACTTTTCCTGGTACCTGAATCAC
KNL1_Cas9_F	TGATTCAAGCAAACCAACGTGT
KNL1_Cas9_R	TGATGTCAGGTCCATCTGGT
SLC8A1_(also a and b)_F	AAGAAGGGTCTTGGGGTTCC
SLC8A1_(also a and b)_R	TGCCCTCTCCCCCATCTTAT
SOD1_F	TAAGCAGCTTGCTGGAGGTT
SOD1_R	ATGCAGGCCTTCAGTCAGTC
AHR_F	ACTGGAGAAAGTGGCATGAT
AHR_R	AGTCTGCTTGAATTATTTTTATGCT
CALD1_F	GCTAATCAGCTAGCATATGTATGAGAA
CALD1_R	TTGGACTTGATTATTGTCCTAAGTG
GSR_F	TTGGGAGGAGAAGACGAAGA
GSR_R	TGTGAAAGTGTTTGGTTTTTGG
GPR132_t1_F	GCCTGGAGAAGGTGTAGTGG
GPR132_t1_R	CAGCCTCTGTGGTGTTTCTG
NOTO_(a and b)_F	TGAGAGTCTGGTTCCAGAAC
NOTO_(a and b)_R	GTTGAGGTGTGAGGCAGG
NR6A1_F	CCAATGGTTCCAGGTCCTC
NR6A1_R	AATGGATTCATGGCCTTCAG
ADSL_F	GTGGGAGCGTTCCTGTTACT
ADSL_R	TGACTAAACGGGGCTAAACG
OSBP2_(a and Fig3c)_F	AGTCTGCACCTACGCTGGTC
OSBP2_(a and Fig3c)_R	TCCTCCTTCCCTCTCCTTTG
KIF26B_F	GATGCTGTCAGTGGTCAGGA
KIF26B_R	TCTTACCGTGCAAAGAAGGAG
C3_F	CAGATTCCCAGTGGATACGG
C3_R	TCCCAGCTCTGATTTGAACC
SPAG5_F	GAACAGGGATTTGGTGGAGA
SPAG5_R	TGAGGCCCGTTTAGATACCA
OSBP2_b_F	GAGCATGTGTAGTGGCAAGG
OSBP2_b_R	CCCCAAAAGATTCAGGGTTT
NFASC_F	ATCCCAACTGTCGCACCTAC
NFASC_R	CCTGTGGGTTCGTCTGGA
SV2C_F	GGGAGTTGCTCATTGCCTCT
SV2C_R	ACCTGCCATTGTCGTATTCCA
TEX2_1_F	GGCTGTGTGAACTGCTTGAA
TEX2_1_R	GTCTCCCATCCTCTCATCCA
PolQ_1_F	CTTCAGGCAGCGACCAAG
PolQ_1_R	GAAGATGTCCGCAGCTGTT
SLITRK1_F	GGGCTTCAAATCAGCCAAG
SLITRK1_R	TTTCAAGACAAATGGGCAAG
K-OT-1_F	ACATCATACCTGTTGGGAGAGG
K-OT-1_R	ACCACACAGAGGTCAGGACT
K-OT-2_F	TTGGTGCCTGAGTCAGAAGG
K-OT-2_R	GTTCTCCCTGTTGGTGGAGG
R-OT-1_F	ACCTGGGTGCTTTCTTACTTAA
R-OT-1_R	GCTGTCATGATTCCTTTCAGCA
R-OT-2_F	CAGCATGGTCTGGATGGAGG
R-OT-2_R	TGATCACAGTAACTCACCCAGT
O-OT-1_F	TTTTGTGTGGGGGAGGTTCC
O-OT-1_R	GGTAGGCAGCAGTGTGGATT
O-OT-2_F	CGCAGAGAGCTATTCCTCGG
O-OT-2_R	GAAACGAGACCTCTGGGAGC
RNF2_F	ATTTCCAGCAATGTCTCAGG
RNF2_R	GCCAACATACAGAAGTCAGGAA
CDKL5_F	CCCAGGGACAAAGTACCTCA
CDKL5_R	TGGCTTCAGAAAGGTTGCTC
FANCF_F	ATGGATGTGGCGCAGGTAG
FANCF_R	AGCATTGCAGAGAGGCGTAT
LAG3_F	TAAAGCCAGGTGCCTGTTTC
LAG3_R	AGCTTTCCGCTAAGTGGTGA
G6PD_R459_F	CCTTTCCTCACCTGCCATAA
G6PD_R459_R	CCTCATCCTGGACGTCTTCT
G6PD_R198_F	CCAGGTGAGGCTCCTGAGTA
G6PD_R198_R	AGGGGTTCAAGGGGGTAAC
G6PD_S106_F	CGTGAATGTTCTTGGTGACG
G6PD_S106_R	TCAAAGAGAGGGGCTGACAT
HBB_E6_F	GTCTCCACATGCCCAGTTTC
HBB_E6_R	GGCATAAAAGTCAGGGCAGA
F2_20K_F	ATGTGTTCCGCCTGAAGAAG
F2_20K_R	CGAGTGCTCGGACTACCAG
NOVA1_F	CCATCAGGTTTCTGGGAAAGC
NOVA1_R	TGTGATAAAAGTCACTTTAAAGTTGTG
NOVA1_downSNP_F	GACATTGTCATTGTTGGTGAAA
NOVA1_downSNP_R	TCCTGACATGAAGAAATCAAGG
NOVA1_upSNP_F	TGTGAATTTGTTTAGGGAACACA
NOVA1_upSNP_R	TCTTCTGTCCCTTCTTCCTCA
Cas9_A10D_F	CCACGACGGAGACTACAAGG
Cas9_A10D_R	GGCTCCGATCAGGTTCTTCT
Cas9_H840A_F	GCAGCCAGATCCTGAAAGAA
Cas9_H840A_R	GCCGCCAGTAGTTCTTCATC
POLQ_DE>AA_F	TTCCAAAATCCTCATGCACA
POLQ_DE>AA_R	TGCTGATCAGTTTTGCTCCTT
POLQ_6xSNP_F	AAGGATACCCGAACCAGGTC
POLQ_6xSNP_R	ACACCTTGGGCCTTGTTAAA

## Sheet: ddPCR
ID	sequence
TEX2_ddPCR_1L	AAATCCTTCAGACTGCTCCC
TEX2_ddPCR_1R	AGTGTGATTCTGAGGGGGAT
TEX2_ddPCR_probe1	6FAM-TGGGTGGTCACTTCTGGGGATGTTGG-BHQ1
SCAP_ddPCR_1L	ACTTGCAGACACAACTCCTC
SCAP_ddPCR_1R	GGGGCATTGAAGAACAGACA
SCAP_ddPCR_probe1	6FAM-TGCCACCACAGGGCAGACCTGCT-BHQ1
NOVA1_ddPCR_1L	TGCAAGTTGATCCCATCAGGT
NOVA1_ddPCR_1R	AGGGAAGGGAGGTGCTACTG
NOVA1_ddPCR_probe1	6FAM-TGGGAAAGC/ZEN/TGCACCCAAGCCCCTG-IABkFQ
FOXP2_ddPCR_1L	GCAACAGCAATTGGCAGC
FOXP2_ddPCR_1R	CAGCGATTGGACAGGAAGTG
FOXP2_ddPCR_probe1	HEX-AGCAGCAGCAGCATCTGCTCAGCCT-BHQ_1

## Sheet: qPCR
ID	sequence
GAPDH_qPCR_F	GGAGCCAAACGGGTCATCATCTC
GAPDH_qPCR_R	GAGGGGCCATCCACAGTCTTCT
POLQ_qPCR_F	GCATATTGCGACGTTCTTCA
POLQ_qPCR_R	AGCAAATATTGTGGAGGTGGA

## Sheet: siRNA
ID	sequence	hg19 coordinates
POLQ 2460	CAACAACCCUUAUCGUAAA dsRNA	chr3:121,158,844-121,158,863
POLQ 1397	CCUUAAGACUGUAGGUACU dsRNA	chr3:121,207,586-121,207,605
POLQ 1390	CGACUAAGAUAGAUCAUUU dsRNA	chr3:121,207,608-121,207,627
POLQ 485	ACACAGUAGGCGAGAGUAU dsRNA	chr3:121,238,717-121,238
POLQ 765	CAGGGAUGAUUACAGUAUUUUCCAA, UUGGAAAAUACUGUAAUCAUCCCUGCA dsRNA	chr3:121,212,547-121,212,570

## Sheet: Prime editing
ID	sequence (* = phosphorothioate bonds, mX = 2' O Methyl bases
CDKL5 A1412del1 pegRNA	mG*mA*mGGGACUCCUAGAGGACUGGUUUUAGAGCUAGAAAUAGCAAGUUAAAAUAAGGCUAGUCCGUUAUCAACUUGAAAAAGUGGCACCGAGUCGGUGCAUAUUGCACAAUUCCCCAAUCCUCUAGGAGUCmU*mU*mU
FANCF +5 G to T1 pegRNA	mG*mG*mAAUCCCUUCUGCAGCACCGUUUUAGAGCUAGAAAUAGCAAGUUAAAAUAAGGCUAGUCCGUUAUCAACUUGAAAAAGUGGCACCGAGUCGGUGCGGAAAAGCGAUCAAGGUGCUGCAGAAGGGAmU*mU*mU
RNF2 +1 C to A1 pegRNA	mG*mU*mCAUCUUAGUCAUUACCUGGUUUUAGAGCUAGAAAUAGCAAGUUAAAAUAAGGCUAGUCCGUUAUCAACUUGAAAAAGUGGCACCGAGUCGGUGCAACGAACACCUCAUGUAAUGACUAAGAUGmU*mU*mU
	linker = orange, RT = purple, NLS = green, stop codon = red
iPrime AAVS1-iCRISPR RT insert	Cas9 variant-AGTGGGGGAAGTTCAGGCGGTAGTAGTGGAAGCGAAACGCCAGGAACTAGCGAATCAGCGACCCCAGAGAGCTCCGGTGGGTCCAGCGGCGGGTCATCCACTCTTAACATTGAAGATGAGTACCGGTTGCACGAGACATCCAAAGAGCCTGATGTGAGCCTTGGTAGCACATGGCTCAGTGACTTTCCGCAAGCGTGGGCAGAGACTGGAGGCATGGGACTCGCTGTTAGACAGGCCCCCTTGATCATCCCACTGAAGGCAACATCAACGCCAGTCTCTATTAAACAATATCCGATGTCACAAGAGGCGCGACTCGGTATAAAACCTCACATCCAGAGACTCCTGGACCAAGGCATTCTCGTACCTTGCCAATCTCCGTGGAATAC…
