# Supplementary material for: Efficient high-precision homology-directed repair-dependent genome editing by HDRobust
Source: Nat Methods. 2023 Jul 20;20(9):1388–99. doi: 10.1038/s41592-023-01949-1 (PMC10482697; doi:10.1038/s41592-023-01949-1)
Supplement: Source Data Fig. 1 — Numerical source data for plotting graphs. [file 41592_2023_1949_MOESM6_ESM.xlsx]

## Sheet: Fig1b TTLL5
	HDR			imperfect HDR			Insertion			0bp			1bp			2bp			3bp			4bp			≥5bp
- - -	19.937	19.785	21.909	7.23951	7.58282	7.14469	7.77054	8.21101	8.46556	9.68964	10.4773	9.72793	20.3569	21.643	20.4462	8.41268	8.27583	8.09059	10.8188	10.9208	10.9812	0.724227	0.883572	0.836422	0.214185	0.0998365	0.173478
- - +	23.431	25.369	17.368	6.34111	5.70265	5.38129	9.50231	8.98071	8.5846	11.7264	8.72974	8.46406	19.1542	19.6947	24.0563	5.47055	7.12451	9.20885	7.97841	10.2171	12.6815	0.280973	0.556852	0.509677	0.0427568	0.132538	0.155172
- + -	34.658	31.74	21.229	6.82721	6.69209	6.78977	7.30578	7.33758	7.7633	5.16167	6.79338	10.1316	18.2328	18.2131	21.1449	6.61106	7.4505	8.3208	9.09689	8.93339	10.4572	0.519068	0.462973	0.545635	0	0	0.0126363
- + +	28.568	30.469	19.78	6.87453	6.04189	6.35025	8.44543	9.33486	8.34843	7.26608	2.81336	9.29514	19.409	18.9505	23.6282	7.41003	7.6533	8.60481	8.52482	11.5114	11.1614	0.525919	0.610002	0.517233	0	-2.776e-16	0
+ - -	65.051	67.862	67.764	10.9419	10.0122	10.6521	0.879006	0.773932	0.592684	0.990117	0.835886	1.14689	1.7056	1.66511	1.82249	1.7157	1.53021	1.65805	4.29878	4.04151	3.74002	1.04926	0.734121	1.11505	0.303382	0.431447	0.576943
+ - +	58.186	63.417	66.615	4.92503	4.87001	7.03932	0.615064	0.664735	0.550724	1.32871	1.2975	2.35915	1.65397	2.18153	2.12843	1.59283	1.75302	2.07358	4.25131	3.94178	3.77163	1.12566	0.621615	0.710813	0.513689	0.381549	0.379687
+ + -	81.644	76.071	80.783	3.58681	2.96807	1.68303	0.131388	0.174112	0.140853	1.14608	1.32406	1.06886	0.333515	0.495192	0.464827	0	0.0251592	0.0596602	0.19639	0.165779	0.216928	0	0	0	0	0	0
+ + +	74.833	82.262	81.848	2.48212	2.67081	2.47773	0.171382	0.121756	0.138636	1.14303	1.27528	1.14984	0.482595	0.62637	0.609055	0.0939803	0.0260501	0.0655246	0.228272	0.169326	0.291983	0	0	0	0	0	0

## Sheet: Fig1b RB1CC1
	HDR			imperfect HDR			Insertion			0bp			1bp			2bp			3bp			4bp			≥5bp
- - -	17.68	18.188	20.532	2.21817	2.30136	2.96848	6.41691	8.33775	9.67841	2.52282	2.82097	3.27638	8.5511	9.56168	11.1053	5.7417	6.42026	7.45675	6.1704	6.89963	8.0135	2.99854	3.35291	3.89421	1.49324	1.66971	1.93927
- - +	13.216	11.212	24.987	2.18732	1.40554	2.41196	4.46793	5.86498	8.60735	3.41998	3.05644	4.48816	9.19805	8.22031	12.0709	8.81805	7.8807	11.5722	6.34928	5.67435	8.33238	4.27503	3.8206	5.61028	1.36444	1.2194	1.79061
- + -	44.015	45.28	34.711	3.82814	3.91308	4.66859	4.2972	4.78627	4.13127	2.59766	2.57015	5.2293	8.58176	8.73377	10.2461	8.40589	7.32825	8.16137	6.39239	6.45522	5.74046	3.40975	3.73484	2.85066	1.60899	1.69399	1.60425
- + +	21.603	20.232	34.034	2.54765	2.16353	3.81735	6.00998	6.48376	7.69421	3.02815	4.18398	4.9632	8.36348	7.70439	9.13925	5.59282	5.37447	6.37541	7.37469	5.22455	6.19757	3.33715	3.0424	3.60902	1.38018	0.966471	1.14647
+ - -	68.486	54.08	67.605	4.88885	3.47857	4.66082	0.159131	0.228143	0.269692	0.375849	0.236279	0.63024	0.660862	0.39485	0.351927	1.78577	1.34248	1.0488	0.859475	0.942627	1.22649	0.126904	0.414916	0.338787	0.251915	0.498404	0.351525
+ - +	35.038	31.775	50.771	1.68341	1.47757	3.65235	0.861682	0.844164	0.442414	3.99652	1.33849	0.564765	0.30753	0.249261	0.573283	0.884934	0.823032	1.62084	1.73221	1.21809	2.24919	0.232217	0.253964	0.890995	0.301254	0.376243	0.80672
+ + -	49.5328	46.9697	69.977	2.10904	1.9804	1.60106	0.070688	0.0800803	0.110906	0.0210512	0	0.200832	0.0344474	0.0409368	0.204255	0.0765498	0.0764155	0.301068	0.0554986	0.0245621	0.0634238	0.151186	0.0764155	0.116919	0.0210512	0.065499	0.0234831
+ + +	57.748	55.406	64.415	1.38366	1.16525	1.69014	0.104999	0.188913	0.0948917	0.17778	0.0539582	0.138537	0.168454	0.436371	0.284253	0.276738	0.509329	0.259082	0.014612	0.0215833	0.0583779	0.319624	0.0971247	0.224233	0.0474002	0	0.0987861

## Sheet: Fig1b VCAN
	HDR			imperfect HDR			Insertion			0bp			1bp			2bp			3bp			4bp			≥5bp
- - -	5.618	6.267	5.628	1.69339	1.77375	1.69507	11.6006	11.8274	11.6821	20.4034	20.58	19.5504	20.8514	20.164	21.668	13.3409	13.1974	13.4162	9.81008	9.27822	10.2816	0.106766	0.128404	0.121556	1.98052	2.20679	2.2777
- - +	4.331	3.956	5.857	1.26684	1.07585	1.40254	8.93322	9.26615	11.0919	20.5	19.9726	18.8343	20.9479	21.4968	18.21	14.5909	15.4157	12.087	11.1233	11.6537	8.95929	0.177264	0.207888	0.129917	3.18781	3.05706	2.28958
- + -	4.38	5.035	5.624	2.32206	2.39211	2.71092	11.5136	11.4996	10.9193	23.8039	22.4688	17.4328	22.1994	21.2571	22.4333	13.3146	13.7941	15.7675	8.97549	9.02079	11.7732	0.0540164	0.0882529	0.045367	1.17093	1.22804	1.90546
- + +	7.303	6.076	4.57	1.38013	1.39589	1.75163	11.3316	8.98508	8.28406	20.2691	21.1063	19.8998	20.6853	22.674	21.1455	12.8784	14.1347	13.9495	8.39095	9.68406	9.43098	0.0716698	0.0214157	0.0785644	1.13818	1.29816	1.53609
+ - -	6.463	7.183	7.775	2.11997	1.99102	2.47369	8.88274	10.5483	12.4007	20.2993	19.2719	20.6663	20.3404	19.2427	20.259	12.7617	10.9988	10.1018	9.12215	7.48263	7.84422	0.0330872	0.0306069	0.0973517	1.43434	1.19308	0.932398
+ - +	20.707	8.18	7.547	2.84244	2.06344	2.04153	2.01321	2.32482	2.92833	1.56647	3.22219	3.71901	2.07991	4.26331	5.18022	8.42531	9.70989	10.6894	12.178	12.7741	13.5509	0.470145	0.898757	0.57503	8.94644	10.6471	13.8394
+ + -	24.668	31.509	43.146	0.228477	0.240988	2.13526	0.0498304	0.0710875	0.372343	0.392415	0.549764	0.60983	0.431376	0.697085	0.98431	0.502869	0.535927	1.21335	0.247197	0.166739	0.11972	0	0	0	0.134003	0.227403	0.752078
+ + +	37.956	31.44	30.268	0.881867	0.717397	0.721804	0.0979183	0.0580749	0.0629606	0.608039	0.464096	0.44057	0.513773	0.569334	0.4707	0.649385	0.453454	0.514256	0.340292	0.27943	0.2624	0.0285688	0	0.0117761	0.181551	0.122897	0.164573

## Sheet: Fig1b SSH2
	HDR			imperfect HDR			Insertion			0bp			1bp			2bp			3bp			4bp			≥5bp
- - -	10.085	10.769	10.415	2.09981	1.93097	1.89095	6.81567	6.71127	6.97774	5.48732	4.44905	4.9716	12.5108	13.9212	12.6729	14.1923	14.2489	13.1274	20.8103	21.9104	21.8388	2.19928	2.32177	2.14168	4.66403	4.82609	4.43877
- - +	11.063	9.39	7.227	4.07473	2.2308	2.18715	4.05815	5.90881	4.07508	7.54696	3.34492	4.96789	14.0146	12.7966	11.9092	12.8952	16.7872	13.8863	22.3271	28.4233	22.3824	1.53024	2.43824	2.35493	4.32217	6.05391	4.59872
- + -	20.05	10.998	11.362	2.88016	2.56146	2.59951	4.52	4.86232	4.54868	9.03	7.10716	12.4028	16.25	17.7276	17.2909	14.11	15.7758	14.6307	15.16	17.4645	15.1868	1.31	1.67659	1.14571	3.48	4.04817	3.45333
- + +	5.15855	24.963	7.562	0.729076	5.13604	1.66259	4.8519	3.11697	7.2936	7.29482	8.49192	11.9494	9.61213	14.3216	18.2837	7.68237	12.2284	14.8591	7.74358	13.5322	14.9747	1.24552	0.88796	1.5538	1.62509	2.37626	2.88934
+ - -	15.35	8.35447	6.76131	3.39371	0.972901	0.832789	3.36401	0.61209	0.5412	8.32291	0.56769	0.4548	17.5147	0.67478	0.6487	13.5189	2.97407	2.83748	16.5981	8.51213	8.12685	1.22821	0.3874	0.50844	3.08703	1.20821	1.22454
+ - +	41.773	17.507	18.046	3.46967	1.87917	1.93272	1.47701	0.9681	1.03266	1.69938	0.41845	0.54777	1.87824	0.78271	0.78036	5.53366	5.70944	5.99745	16.3338	18.7179	19.1428	1.30642	1.32189	1.50025	3.4916	3.49837	3.81321
+ + -	35.172	34.328	41.05	1.18834	1.0898	1.60537	0.02184	0.02406	0.05572	0.32509	0.18289	0.19879	0	0	0.09939	0.289	0	0.51717	0	0.16495	0.17984	0	0	0	0	0.28042	0
+ + +	43.464	46.768	59.973	1.38375	1.62524	2.32694	0.03019	0.07876	0.08653	0.36058	0	0.17624	0	0.26857	0.16022	0.72018	0.75509	0.34186	0.14558	0.29417	0	0.14558	0	0	0.09718	0.07068	0.12081

## Sheet: Fig1c TTLL5
	HDR			imperfect HDR			Insertion			0bp			1bp			2bp			3bp			4bp			≥5bp
- - -	7.179	4.24137	9.564	0.55534	0.387843	1.34286	5.1079	3.99335	7.30982	4.67638	1.83614	2.9232	7.74675	5.00572	11.6466	5.39605	1.8923	5.97842	3.7385	2.58566	6.11421	0	0.0550331	0.548702	2.2204e-16	0.0433226	0.0349316
- - +	4.719	10.106	4.60751	0.792653	1.22643	0.484006	6.9567	6.40112	4.60447	11.3405	6.78271	3.07977	7.07187	11.0155	7.82951	5.86388	4.20036	3.5546	4.39339	4.48219	3.44261	0	0	0.176181	2.2204e-16	0	0.0513552
- + -	8.334	5.2588	5.07309	1.46243	0.550987	0.442938	7.96066	6.03298	4.78974	4.18522	3.59173	3.57823	18.3636	9.42968	9.23691	7.44018	3.39169	3.49859	7.85687	4.53057	3.89149	0.430711	0.322695	0.156152	0	2.7756e-16	4.2674e-16
- + +	8.445	9.223	4.96	1.8251	1.59608	0.876218	9.54922	7.25804	7.37395	2.77016	2.41444	6.7813	6.80073	6.81514	13.5729	0.666892	2.11102	5.89247	9.52379	6.65326	7.27567	0	0.260269	0.256186	0	0	1.249e-16
+ - -	22.628	18.3409	16.8834	1.97527	0.759381	0.703873	0.828192	0.375181	0.38149	0.325343	0.14247	0.307734	1.76919	0.728192	0.805484	1.07792	0.75181	0.586325	2.8765	0.801732	1.03261	0.660248	0.0302413	0.141002	0.336112	0.113525	0.058612
+ - +	16.9109	28.652	22.976	0.888966	1.94651	1.99389	0.478765	0.519713	0.558459	0.48346	0.22007	0.456398	0.460759	2.19985	1.1573	0.495974	1.41745	1.26663	1.38878	0.858734	3.30786	0.652952	0.206603	1.08517	0	0.206603	0.239205
+ + -	12.6324	9.38006	19.751	0.880422	0.749593	1.20875	0.233405	0.208916	0.191921	0.131525	0.156368	0.610207	0.265908	0.206196	0	0.0981313	0.0775598	0	0.151453	0.0686081	0.101024	0	0.0319451	0	-6.9389e-18	0	-1.3878e-17

## Sheet: Fig1c FRMD7
	HDR			imperfect HDR			Insertion			0bp			1bp			2bp			3bp			4bp			≥5bp
- - -	18.428	18.529	18.948	2.15721	2.18782	2.23708	42.4993	41.9958	41.945	6.06183	6.37759	6.20821	6.37885	6.50683	6.83078	7.90849	8.18131	8.11623	1.59877	1.59825	1.30391	2.70756	2.33928	2.69431	0.260927	0.267176	0.226455
- - +	10.868	10.413	10.036	1.98471	1.64122	1.57871	51.7508	48.6788	48.8101	6.467	6.28016	5.38374	5.93627	5.26325	5.73831	7.01458	6.09929	6.44961	1.42217	1.07695	1.3417	2.34565	1.83866	2.1485	0.156936	0.131396	0.18342
- + -	20.264	21.228	20.695	1.62231	1.59419	1.62163	48.5954	50.9196	48.849	4.87258	5.26595	4.88679	5.91597	5.81645	6.27505	6.8708	6.06206	7.44074	0.973561	0.828203	0.856164	1.24654	1.23795	1.40183	0.204953	0.131652	0.224378
- + +	11.366	11.56	7.913	1.12711	1.07364	6.09333	51.1657	52.7005	59.874	5.90107	6.10616	3.00857	6.08207	6.13734	4.85723	7.2791	6.91467	7.19876	1.0541	0.701842	0.615327	1.32876	1.25473	1.53448	0.0423449	0.226961	0.217635
+ - -	77.185	77.911	74.023	6.23065	6.0794	5.63504	2.66146	2.46537	2.81006	1.64441	1.82937	1.58588	2.0842	2.01132	1.90026	3.12442	3.29744	3.1738	0.804058	0.837818	0.984541	1.63721	1.48919	1.72291	0.428557	0.258369	0.0502987
+ - +	73.517	73.387	55.0259	5.62848	5.71577	4.37155	2.20684	2.70189	4.26905	1.99774	1.68411	3.43909	2.78292	2.54498	4.95691	4.76577	5.16938	9.45749	1.38284	1.89955	3.22848	2.47785	2.7885	5.82799	0.532396	0.401471	0.771865
+ + -	88.528	90.0082	89.3658	3.90436	2.31425	2.55978	0.108949	1.15442	0.717014	0.631357	0.454564	0.301615	0	0.138481	0.0692042	0.0405169	0.184153	0.11361	0	0.0355686	0.0167244	0.28227	0.343572	0.0922723	0	0.00348992	0

## Sheet: Fig1c KNL1
	HDR			imperfect HDR			Insertion			0bp			1bp			2bp			3bp			4bp			≥5bp
- - -	5.647	6.508	6.337	1.14974	1.24627	1.19503	1.63977	1.4711	1.52919	9.98287	10.6789	10.1166	13.1926	13.6902	13.3594	9.36998	9.5064	8.90397	18.2846	17.1061	17.7875	0.283978	0.244988	0.265688	0.598173	0.617226	0.483689
- - +	5.759	6.053	5.83	1.21604	1.21539	1.24163	1.54471	1.5778	1.55722	11.0868	11.8068	11.7219	13.2511	13.7613	13.397	8.59809	8.42019	8.4693	16.634	16.6677	16.5436	0.327443	0.38647	0.377038	0.551789	0.747721	0.610004
- + -	7.588	8.979	7.939	1.03489	1.03656	0.92725	1.45373	1.58987	1.56046	10.7823	11.3299	10.6882	15.0615	15.4009	14.6145	11.0769	10.8621	11.1956	15.8133	15.7269	15.8201	0.319003	0.336157	0.319203	0.688337	0.66118	0.617984
- + +	7.875	2.729	1.948	0.994543	0.633492	0.516829	1.31273	0.198063	0.229207	11.7602	11.4058	12.1259	13.975	11.4624	12.0353	7.4197	5.69386	5.63689	13.6084	13.7665	13.7768	0.175936	0.0700747	0.0206273	0.233159	0.163255	0.202264
+ - -	54.717	52.552	55.35	3.16003	2.99313	3.13586	2.38395	2.81106	2.56781	1.12179	1.21722	1.27493	1.40827	1.29545	1.14762	11.1316	12.6473	11.1072	10.8915	11.9288	10.7885	0.589425	0.622395	0.784423	1.70754	1.98086	2.16556
+ - +	46.005	42.234	44.4	2.65547	3.10393	2.6732	2.46193	2.66137	2.45641	2.01128	2.38323	2.82963	1.95728	2.44943	2.3341	12.6755	14.8663	13.396	13.0977	14.284	13.4291	1.47671	1.29932	1.4087	3.37758	3.3514	3.12903
+ + -	77.349	79.144	78.185	1.57579	1.49227	1.71501	0.488928	0.339322	0.387265	0	0.0322706	0.184123	0.0388116	0.0951409	0.0444574	0.0436999	0.0423121	0	0.304744	0.170321	0.151155	0.123816	0	0	0	0.051633	0

## Sheet: Fig1d
	HDR		imperfect HDR		Insertion		0bp		1bp		2bp		3bp		4bp		≥5bp
FRMD7	4.6384	4.67223	3.30226	3.65633	8.2709	5.4236	16.611	16.089	16.864	16.473	11.909	12.564	14.985	15.509	1.8706	2.5043	6.7625	8.0001
ITGB4_1	5.58009	4.99061	1.07809	1.31226	1.6236	1.4653	3.504	4.5233	6.2494	8.9268	7.5499	5.9912	6.1952	6.6801	4.3168	5.5418	6.2133	11.597
ITGB4_2	6.4475	6.15455	4.75656	5.49081	5.2894	6.3048	10.914	7.9289	16.328	13.277	14.642	20.258	9.2272	9.2445	4.9949	7.3403	5.0561	4.252
CSGALNACT1	8.70384	8.7449	1.07585	1.2866	3.775	3.874	11.553	12.281	10.646	10.213	10.825	10.899	8.25	8.587	5.0455	4.6201	12.907	12.849
VCAN	8.80615	8.49545	1.1876	1.46804	10.002	9.5075	19.047	20.194	16.309	17.29	13.471	13.518	7.6694	7.5284	0.1655	0.0823	2.0443	2.5327
SSH2	15.6775	16.4846	1.08785	1.26317	3.2606	3.9541	9.6698	9.7373	11.682	10.911	10.55	9.6253	14.386	14.215	1.2583	1.471	3.4279	3.3723
FRMD7	15.4613	14.6502	16.6371	16.8295	1.5581	1.7922	3.8852	3.4423	3.7275	4.6356	5.2808	5.4814	15.161	16.515	4.1716	4.4351	10.178	10.546
ITGB4_1	11.2653	11.6395	1.99803	1.81833	0.7916	1.0093	3.165	2.9952	8.1475	7.607	4.7675	4.634	7.8821	7.391	6.9519	6.7863	15.637	14.804
ITGB4_2	21.565	18.9478	10.1436	10.1116	1.2834	1.2522	4.1587	4.5682	4.8715	5.6994	14.383	14.217	9.9061	9.4895	14.262	15.608	6.4709	6.7143
CSGALNACT1	33.787	32.9989	2.73335	2.88912	3.1972	3.2925	1.9734	1.9728	1.6783	1.6333	5.074	4.8959	6.5229	6.83	3.0504	3.1143	14.092	14.917
VCAN	35.0221	34.1666	5.18844	5.62795	1.7632	1.5543	4.3058	4.6194	4.2923	4.3237	8.8189	8.3994	11.187	12.032	0.5961	0.5173	13.349	13.863
SSH2	37.3662	38.6124	2.72476	3.10841	1.1165	1.1791	3.2323	3.224	3.3738	2.9461	8.1255	7.1633	25.1	24.555	2.331	1.9787	6.6652	6.0251
FRMD7	19.9003	13.2951	1.33396	0.274838	0.0434	1.8621	1.0862	0.6499	0.2532	0.176	1.9604	2.4429	0.1601	0.2673	0.0368	0	0.4371	-6e-17
ITGB4_1	25.8839	26.2737	0.555647	0.511189	0.0595	0.0812	0	0	0	0	0.1323	1.0204	0.4167	0.0769	0	0	0	0.4193
ITGB4_2	41.7712	32.847	1.37078	1.03362	0.1232	0.1931	1.177	0.3619	0.4283	0.0099	0.2161	0.3519	0.1572	0.0537	0	0.2843	0	0.0199
CSGALNACT1	48.4335	43.1675	1.13244	1.13023	0.1409	0.1752	0.6962	0.6944	0.876	1.1634	2.253	1.933	1.1514	1.7719	0	0.0322	0	-9e-17
VCAN	49.7473	44.3059	0.71552	0.647315	0.0197	0.0107	0.5914	0.2878	0.0338	0.3893	0.1167	0.1822	0	0.1335	0	0	0.5852	0
SSH2	66.9709	68.9346	0.991266	1.39533	0.1904	0.0288	0.3531	0.2683	0.6741	0.4124	1.4604	0.6658	0.4333	0.2932	0	0	0.2675	0.0596

## Sheet: Fig1e
	HDR		imperfect HDR		Insertion		0bp		1bp		2bp		3bp		4bp		≥5bp
TKTL1	18.64	23.5232	0.308182	0.525541	0.0895	0.0526	0	1.2653	1.2029	0.3954	0	0	0	0	0	0	0	0
ITGB4_1	23.7044	22.052	2.90888	2.74177	0.584	0.1885	1.2671	0	0	0.3779	0	0.5523	0	0.2325	0	0	0	3e-17
KIF18A	31.5143	30.6992	1.43178	1.18269	0.54	0.5525	0	0	0.2199	0.3151	0.1344	0	0.4154	0.1575	0.1222	0	0	0.1575
GSR	32.5695	31.0477	3.66692	3.36901	0.2937	0.0925	2.5504	1.0222	3.0856	2.1864	0.2991	1.7321	0	0.3123	0	0	6e-17	0.1704
SLC27A3	36.3486	45.7803	2.55963	2.67305	0.8716	0.8288	1.4251	0.6854	2.9422	2.0561	2.0228	1.2336	1.0114	0	0	0	0.9654	0.8224
GPR132	46.3653	47.2489	4.15389	4.49726	0.0418	0.1055	0.1849	0.2018	0.353	0.4288	0.1849	0	0.2858	0.1513	0.1345	0.1513	0	0.3531
TEX2	50.7436	51.1147	1.33561	1.94239	0.1863	0.1328	1.0805	1.0524	2.7677	1.6371	1.2051	0.5189	0.2078	0.1389	0.2992	0	0	-3e-17
KATNA1	53.1022	52.5312	1.21052	1.53064	0.1474	0.0856	0	0	0	0	0	0	1.0631	0.3335	0	0.5558	0	0.5558
PRDM10	61.4289	62.4236	4.75178	4.02696	0.2407	0.2113	0.6911	0.3634	2.3995	2.2813	0.5375	0	0	0.2221	0	0	0.883	0.9489
SCAP	68.264	70.3354	1.21853	1.27035	0.0327	0.0459	0.9641	1.2081	0	0	0	0	0	0	0	0	0	0
NCOA6	90.8012	92.1661	1.51544	1.61839	0.029	0.0235	0.2592	0.2697	0	0	0.1728	0	0.1037	0	0	0	0	0

## Sheet: Fig1f
- - -	- - +	- + -	- + +	+ - -	+ - +	+ + -	+ + +
6.811	5.704	5.714	7.178	8.856	20.88	90.9	92.05
23.63	25.78	33.33	30.08	76.04	78.79	94.39	94.38
30.87	26.05	50.47	39.2	88.14	81.1	95.61	95.78
13.11	11.36	16.75	19.3409	27.96	40.97	95.28	94.16
20.953	17.164	14.873	16.64	66.5975	74.3125	90.8604	91.701
21.14	12.48	22.54	11.77	80.71	76.681	94.687	83.8112
10.2	9.835	12.66	7.946	61.72	51.34	96.99	92.2583
5.474				19.52		74.51	77.2236
11.48				19.21		94.13	80.0745
7.986				23.33		92.88	89.2959
11.94				46.17		87.39	89.0808
10.86				40.79		96.21	95.0665
22.64				42.49		94.77	87.5872
							96.5334
							97.8643
