# Supplementary material for: Efficient high-precision homology-directed repair-dependent genome editing by HDRobust
Source: Nat Methods. 2023 Jul 20;20(9):1388–99. doi: 10.1038/s41592-023-01949-1 (PMC10482697; doi:10.1038/s41592-023-01949-1)
Supplement: Source Data Fig. 2 — Numerical source data for plotting graphs. [file 41592_2023_1949_MOESM7_ESM.xlsx]

## Sheet: Fig2b
	HDR		imperfect HDR		Insertion		0bp		1bp		2bp		3bp		4bp		≥5bp
LYPLA1	28.2924	33.9027	0.14655	0.196631	0.0293	0.0044	0.0409	0.0524	0.0256	0.0751	0	0.0683	0.2277	0.5122	0	0.0478	0	0
KIF18A	39.6024	56.0615	0.8444	1.06233	0.1459	0.3281	0	0	0.0987	0.1469	0.5527	0.3213	0.6119	1.9369	0.1974	0.9088	0.6119	1.1933
VCAN_1	59.5721	54.9423	2.41028	2.81588	0.1699	0.2208	0	0.0651	0.2567	0.2604	0.6504	0.5729	0.9243	0.7161	0.3081	0.2604	0	0
VCAN_2	79.505	42.4126	3.55629	1.79212	0.1193	0.1313	0.2977	0.1147	0.0924	0.2741	0.1027	0.682	0.498	0.5354	0.5904	0.7521	0.0257	0
SCAP	63.8094	75.4018	0.62472	0.721121	0.0399	0.0983	0.7709	0.803	0.0806	0.188	0.131	0.4055	0.1209	0.1289	0.0932	0	0	-3e-17
NCOA6	77.7978	82.1348	0.873248	0.881821	0.046	0.0258	0.2087	0.2198	0.2534	0.3889	0.0522	0.2198	0.395	0.3551	0.1118	0	0	0.093
KNL1_cpf1	82.6484	82.9424	2.21413	2.23726	1.248	0.649	0.222	0.116	0.183	0.095	0.088	0.046	0.643	0.334	0.127	0.066	0.053	0.028
KNL1_cas9	83.5214	81.6655	2.23067	2.08683	0.028	0.103	0.018	0.065	0.034	0.122	0.054	0.195	0.004	0.015	0.004	0.014	0.019	0.07

## Sheet: Fig2c TTLL5
	HDR		imperfect HDR		Insertion		0bp		1bp		2bp		3bp		4bp		≥5bp
- -	19.0894	17.7364	6.8295	5.1556	9.189	9.37923	2.3119	3.2687	20.336	23.29	10.097	7.7633	16.986	18.095	0.6134	0.2919	1e-15	0.3502
- +	19.3554	25.2229	6.6769	6.3019	8.97666	7.66208	3.7668	1.6662	23.622	20.298	9.0979	7.5738	14.908	16.208	0.3192	0	6e-16	0
+ -	50.5901	53.9044	6.9131	7.7439	2.10427	2.27125	0	0.4639	3.7928	4.0062	1.4449	2.6989	6.1407	6.3256	0.9546	0.2952	0.387	0
+ +	52.3521	60.4114	6.3842	7.5123	1.79866	1.97496	1.0291	0.2061	2.964	2.5022	1.5437	0.9715	2.367	2.7966	0.5557	0	0	0

## Sheet: Fig2c RB1CC1
	HDR		imperfect HDR		Insertion		0bp		1bp		2bp		3bp		4bp		≥5bp
- -	31.6375	27.9022	3.8198	3.4277	7.14286	5.95409	5.3384	5.8166	9.0752	10.446	8.0727	7.0114	6.9724	6.5035	3.5676	3.8348	1.4518	1.9317
- +	35.6693	32.5867	3.8375	3.5423	6.03117	7.29763	3.2193	4.3917	8.8399	9.47	8.2594	8.6076	7.1775	6.5635	3.6283	5.0145	1.8603	1.3574
+ -	60.7206	52.6528	3.4953	2.8741	1.15911	1.14248	0.479	0.6994	1.3512	0.9878	2.2486	2.7038	2.652	2.3577	1.084	1.6151	1.0336	0.5696
+ +	65.1361	63.243	3.6823	3.4085	1.09767	1.14581	0.4422	0.4157	0.78	1.1432	0.9971	1.1663	0.8523	1.1201	0.9649	1.0393	0.402	0.6582

## Sheet: Fig2c TTLL5_K562
	HDR		imperfect HDR		Insertion		0bp		1bp		2bp		3bp		4bp		≥5bp
- -	11.6118	4.7434	2.9253	1.2471	5.72636	7.84542	6.3063	6.2285	15.052	16.367	7.4367	7.133	6.2706	6.6309	0.9221	0.624	0.2023	0
- +	13.4618	5.1972	3.3428	1.2952	6.0369	7.51527	6.5521	7.0513	16.801	17.922	7.6782	7.8357	6.303	7.1925	0.9417	0.6981	0.1046	0.0314
+ -	26.5302	14.7612	3.646	1.6736	0.496026	0.756317	0.3611	0.7581	1.1497	1.8973	1.1925	1.6486	2.4039	3.3494	0.4656	0.8343	0.4466	0.2367
+ +	32.6171	19.7832	3.9658	1.8948	0.427001	0.563629	0.3515	0.5267	0.6462	1.4034	0.664	1.2688	1.0297	1.8225	0.2414	0.1846	0.1775	0

## Sheet: Fig2c FRMD7
	HDR		imperfect HDR		Insertion		0bp		1bp		2bp		3bp		4bp		≥5bp
- -	11.614	6.1579	1.9879	1.0244	39.3521	52.0463	4.2391	4.3954	7.5232	6.4681	8.9144	7.082	1.2953	0.9557	2.9875	2.348	0.2704	0.2595
- +	10.2167	7.3046	1.8024	0.9295	35.3817	46.9684	4.326	3.8199	8.3821	6.4837	8.7923	7.4585	1.2477	0.853	2.8365	1.9666	0.3497	0.1757
+ -	68.7412	60.275	8.8555	6.0197	2.25153	5.09339	1.2846	2.5228	2.3589	3.9448	5.8467	9.3117	1.7361	2.0086	3.9588	5.4713	0.7668	0.6146
+ +	74.0076	76.1061	9.2871	6.4479	1.27237	2.45395	0.5314	0.8898	0.9616	1.4089	2.2396	3.4394	0.4682	0.7985	1.1683	1.7682	0.2278	0.0856

## Sheet: Fig2c KNL1
	HDR		imperfect HDR		Insertion		0bp		1bp		2bp		3bp		4bp		≥5bp
- -	2.8764	1.3754	1.3188	1.2625	1.07703	0.783273	22.409	26.082	21.801	25.505	10.712	13.388	29.878	27.431	0.2317	0.2396	0.2317	0.503
- +	6.8289	1.5976	1.7685	1.0391	0.723482	0.572716	22.658	25.501	23.177	25.377	10.057	13.524	22.771	27.238	0.1393	0.1836	0.3045	0.6021
+ -	28.7786	18.2558	5.1268	5.0418	1.34594	2.08213	0.6058	5.7553	0.8742	4.0548	3.2053	19.691	5.2451	13.886	0.6978	0.8885	0.6288	2.0564
+ +	39.8776	32.1244	4.489	4.1415	0.476777	0.711175	0.5866	2.1584	0.5241	1.3559	1.529	7.3208	1.279	2.8244	0.1298	0.2324	0.0769	0.3426

## Sheet: Fig2d
	HDR			imperfect HDR			Insertion			0bp			1bp			2bp			3bp			4bp			≥5bp				Outcome purity
VCAN_a	82.01	84.37	82.7	0.668	0.662	0.668	0.243	0.481	0.258	0.564	0.394	0.564	0.397	0.541	0.611	0.721	0.648	0.674	0.416	0.521	0.577	0.022	0.104	0	0	0.012	0.108		96.1415
SOD1	79.57	76.17	78.25	0.655	0.777	0.769	0.676	0.973	0.58	0.572	0.624	0.602	1.274	1.469	0.939	0.367	0.382	0.407	0.1	0.159	0.119	0.042	0.025	0	1e-16	0	3e-17		95.1962
AHR	73.88	77.18	77.21	0.625	0.507	0.522	0.627	0.451	0.155	1.314	0.598	1.841	4.545	0.887	4.235	5.381	7.428	5.823	0.782	0	0.456	0.35	0	0.077	0.149	0	0.053		86.0988
CALD1	76.15	71.4	74.3	0.784	0.721	0.749	0.706	0.811	0.387	0.333	0.834	0.752	1.031	1.648	1.479	2.217	1.804	1.218	0.169	0.735	0.344	0	0	0	0.033	0.033	0		92.9495
GSR	72.37	72.85	73.15	0.537	0.567	0.699	0.178	0.389	0.344	1.372	1.223	1.723	2.649	2.035	2.801	2.6	1.974	2.655	2.595	2.425	2.214	2.337	2.417	3.438	0.045	0.07	0.15		85.3968
SLC8A1_a	72.51	71.76	73.28	0.751	0.781	0.747	0.475	0.597	0.631	0.418	0.439	0.603	0.828	0.55	0.732	0.933	0.946	1.088	0.157	0.242	0.068	0.365	0.235	0.233	0.115	0.03	0.054		94.7746
CSGALNACT1	68.29	70.97	71.59	0.996	0.878	0.878	0.336	0.298	0.221	0.128	0.242	0.206	0.342	0.329	0.538	5.519	5.029	4.473	0.552	0.465	0.605	2.929	2.541	2.85	0	0	0		87.3928
GPR132	69.16	69.58	71.85	0.834	0.636	0.633	0.503	0.473	0.797	0.733	0.482	0.704	0.853	1.362	0.914	2.938	2.825	2.376	1.245	0.929	0.195	0.132	0.428	0.203	0.125	0.432	0.055		91.0494
NOTO_a	71.15	66.52	71.87	0.762	0.536	0.685	0.557	0.401	0.653	1.049	1.38	1.06	4.49	5.493	4.54	2.847	2.575	2.462	0.565	1.049	0.591	0.961	0.56	0.984	0.643	0.627	0.629		85.2461
NR6A1	68.48	68.66	68.08	1.644	1.96	1.461	0.733	0.504	0.768	1.166	0.766	1.032	1.293	1.522	1.559	2.303	1.472	3.039	5.422	5.418	4.997	2.454	2.001	1.617	3.096	3.359	2.355		79.7938
ADSL	69.18	65.88	69.05	0.925	0.662	0.978	0.914	1.442	0.838	0.852	1.02	1.156	0.822	1.013	0.611	2.629	2.458	2.283	0.631	0.819	0.673	0.304	0.194	0.309	6.363	8.203	6.576		82.6981
OSBP2_a	64.53	68.33	69.02	1.121	1.726	1.33	0.14	0.487	0.287	1.132	0.626	0.78	2.038	1.438	1.482	2.536	1.613	2.286	1.274	1.579	1.692	0.028	0.045	0.234	-3e-16	0	0		89.4402
KIF26B	70.33	62.73	66.6	0.772	0.634	0.605	0.447	0.299	0.384	1.178	0.806	0.965	1.761	2.443	2.402	2.243	2.186	2.313	3.882	4.669	4.881	0.478	0.143	0.375	0	4e-16	0		85.4944
C3	67.36	65.39	65.71	0.859	0.705	0.731	0.297	0.144	0.048	0.974	0.473	0.361	1.787	1.162	0.878	2.701	2.043	1.464	0.566	0.691	0.493	4.192	3.582	3.426	0	0	0		87.8911
SPAG5	64.73	65.42	67.15	0.647	0.466	0.486	0.622	0.516	0.328	0.292	0.256	0.365	0.656	1.125	0.64	0.855	0.675	0.516	0.227	0.268	0.156	1.43	1.174	0.783	0.049	0.093	0.147		93.9445
OSBP2_b	62.81	65.93	65.31	0.613	0.759	0.746	0.189	0.318	0.135	0.363	0.442	0.127	0.256	0.285	0.303	1.138	1.007	0.915	0.488	0.271	0.626	9.946	7.696	8.831	0.069	0	0		84.5241
KNL1	63.84	65.74	58.27	0.441	0.775	0.454	0.288	0.272	0.226	0.477	0.965	1.019	1.61	2.363	1.58	2.296	2.755	2.414	0.411	0.525	0.782	0.036	0.013	0.019	0.853	0.208	0.289		89.9013
SSH2	57.24	58.55	58.65	0.671	0.813	0.991	0.173	0.603	0.333	1.48	1.47	2.916	3.321	3.255	3.337	1.362	2.3	1.758	1.369	1.676	1.642	0	0	0.174	1.251	1.189	0.937		84.1048
FRMD7	60.04	57.02	56.03	0.977	0.916	0.606	2.235	1.621	1.967	2.506	2.706	2.338	3.139	2.876	2.714	3.67	4.43	4.355	0.206	0.215	0.325	1.3	1.457	1.71	0.034	0.01	0.081		80.2671
NFASC	55.9	50.71	57.16	1.86	1.759	2.202	0.377	0.521	0.392	1.901	1.356	2.219	6.627	5.732	5.82	4.29	3.851	3.826	0.072	0.095	0.414	2.365	2.679	2.245	5.339	4.311	5.253		71.3688
SV2C	47.77	56.34	56.77	0.458	0.42	0.415	1.83	1.063	1.297	1.388	0.627	0.68	1.069	0.143	0.449	1.069	1.192	1.172	0.123	0.177	0.666	0.051	0.102	0	0	0	1e-16		91.6747
VCAN_b	48.08	52.36	55.28	0.727	1.045	0.686	1.329	0.624	0.995	3.067	4.92	4.579	3.07	4.742	5.122	2.84	3.812	3.845	0.706	1.821	0.656	0.243	0.13	0.612	-2e-16	0.153	0.11		77.411
RAD52	51.2	48.46	53.78	1.092	1.003	0.962	1.433	1.334	0.973	1.202	0.607	0.782	3.913	4.971	2.889	1.919	1.522	1.405	0.727	0.205	0.278	1.444	0.88	1.756	0.093	0	0.334		82.8218
TTLL5	47.49	53.66	46.54	0.772	1.031	0.879	1.246	0.392	0.796	2.022	1.528	0.846	6.232	4.009	5.022	8.759	5.727	6.127	1.196	1.263	0.851	0.22	0.076	0.035	0.066	0	0.071		75.0927
TKTL1	44.64	47.26	47.22	0.766	0.614	0.605	1.617	1.997	1.665	2.493	2.084	2.679	2.587	3.277	2.694	2.395	2.623	2.336	7.398	6.48	7.031	0.443	0.663	0.098	0.185	0.293	0.332		72.2121
NOTO_b	41.63	43.06	49.55	0.356	0.453	0.531	0.632	0.315	0.607	1.696	2.875	2.99	1.639	2.336	3.016	2.016	1.374	1.727	1.184	0.766	0.917	2.995	4.509	3.633	0.126	0.378	0.622		78.107
TEX2	42.2	45.71	43.09	0.745	0.751	0.674	4.33	3.235	3.821	0.662	1.528	1.781	2.856	3.655	4.544	0.803	0.756	1.113	12.11	10.61	10.42	0.488	0.149	0.814	8e-16	0.03	0.038		66.5213
SLC8A1_b	40.99	40.25	38.49	0.511	0.493	0.513	0.535	0.354	0.282	4.301	3.936	4.083	5.328	5.884	5.477	4.668	6.358	7.008	1.729	0.788	1.521	0.241	0.365	0.44	1.95	2.081	1.828		66.4018
POLQ	38.98	41.51	38.39	0.936	0.774	0.754	1.1	1.485	1.055	3.242	3.897	3.584	4.032	5.033	5.289	4.217	5.208	5.466	1.283	1.146	1.394	1.133	0.856	0.957	0	0	0		69.2306
SLITRK1	19.4	23.8	21.6	0.563	0.551	0.476	1.002	0.512	0.592	1.49	2.128	3.114	3.645	2.892	4.162	1.166	1.169	1.237	2.082	1.701	2.977	37.38	33.58	33.15	0.06	0	0		32.3109

## Sheet: Fig2e
	HDR			imperfect HDR			Insertion			0bp			1bp			2bp			3bp			4bp			≥5bp
- -	27.0104	25.775	24.0269	2.90717	2.82161	2.77395	3.6831	3.9632	3.4628	12.145	12.535	13.849	16.077	15.917	17.911	10.902	10.803	11.121	6.6434	7.2297	6.6312	1.3032	1.0891	1.0845	1.1266	1.1358	0.7774
+ +	52.6441	51.2356	44.9151	1.15308	1.31879	1.01347	0.3424	0.0743	0.2899	0.111	0	0.317	0.055	1.004	0.141	0.863	0.087	0.324	0.089	1.037	0.635	0	0	0	4e-17	0	0
+ +	76.4409	78.0992	78.6681	2.59689	2.18118	2.32036	0.0739	0.0854	0.0771	0	0	0	1.268	1.394	1.43	0.139	0.06	0	0.78	0.703	0.582	0	0	0	0	1e-16	0
+ +	86.407	86.4155	86.291	2.49717	1.96434	2.0661	0.0727	0.0985	0.0433	0	0	0.312	0.972	1.046	2.194	0.142	0	0	0.446	0.105	1.57	0	0	0	0	1e-16	0
