# Supplementary material for: Efficient high-precision homology-directed repair-dependent genome editing by HDRobust
Source: Nat Methods. 2023 Jul 20;20(9):1388–99. doi: 10.1038/s41592-023-01949-1 (PMC10482697; doi:10.1038/s41592-023-01949-1)
Supplement: Source Data Fig. 3 — Numerical source data for plotting graphs. [file 41592_2023_1949_MOESM8_ESM.xlsx]

## Sheet: Fig3a SCAP
	1NGS sequence wildtype			2NGS sequencesHDR/EJ			1NGS sequence pure HDR			1NGS sequence EJ			2NGS sequences EJ/EJ			2NGS sequences HDR/HDR
	CN	Upper Limit	Lower Limit	CN	Upper Limit	Lower Limit	CN	Upper Limit	Lower Limit	CN	Upper Limit	Lower Limit	CN	Upper Limit	Lower Limit	CN	Upper Limit	Lower Limit
SCAP_1	1.98249	2.04857	1.92467
SCAP_2				1.68511	1.97423	1.40426
SCAP_3							2.07335	2.17248	1.98249
SCAP_4										1.89988	1.98249	1.81728
SCAP_5							2.10639	2.18074	2.04031
SCAP_6													2.25508	2.32942	2.189
SCAP_7				1.70164	1.94119	1.46209
SCAP_8										0.925161	1.00777	0.834297
SCAP_9				2.15596	2.22204	2.08987
SCAP_10	2.22204	2.29638	2.1477
SCAP_11													1.93293	1.99075	1.86684
SCAP_12							2.22204	2.32942	2.11465
SCAP_13	2.01553	2.08161	1.94945
SCAP_14							2.189	2.25508	2.11465
SCAP_15	2.39551	2.47811	2.32116
SCAP_16	1.68511	1.7925	1.56947
SCAP_17										2.06509	2.12291	2.00727
SCAP_18				2.19726	2.2716	2.12291
SCAP_19													2.22204	2.28812	2.1477
SCAP_20				1.86684	1.95771	1.77598
SCAP_21							2.28812	2.34594	2.22204
SCAP_22	2.11465	2.18074	2.05683
SCAP_23				2.13117	2.20552	2.06509
SCAP_24	2.16422	2.23856	2.08987
SCAP_25							2.09813	2.16422	2.03205
SCAP_26				1.59425	1.74294	1.44556
SCAP_27													2.04031	2.33768	1.73468
SCAP_28										1.89988	1.94945	1.84206
SCAP_29							1.90814	1.98249	1.8338
SCAP_30							1.7925	1.93293	1.64381
SCAP_31																2.08161	2.15596	2.00727
SCAP_32				1.99901	2.07335	1.93293
SCAP_33							1.59425	1.66033	1.51991
SCAP_34				2.15596	2.2303	2.08161
SCAP_35										0.921031	0.954072	0.888815
SCAP_36							2.19726	2.2716	2.11465
SCAP_37							2.06509	2.47811	1.56947
SCAP_38				2.25508	2.32942	2.17248
SCAP_39										1.7925	1.85858	1.71816
SCAP_40				1.81728	1.95771	1.68511
SCAP_41	1.84206	2.13944	1.54469
SCAP_42	1.89988	1.97423	1.8338
SCAP_43	2.18074	2.2716	2.08987
SCAP_44													2.32116	2.38725	2.25508
SCAP_45																1.05733	1.10689	1.00777
SCAP_46							2.10639	2.51115	1.70164
SCAP_47										1.01768	1.05237	0.982984
SCAP_48							1.84206	2.12291	1.56121
SCAP_49										1.13167	1.22253	1.03255
SCAP_50				1.66033	1.80902	1.51991
SCAP_51							2.04857	2.13117	1.95771
SCAP_52				1.74294	1.84206	1.63555
SCAP_53	1.94119	2.04031	1.85032
SCAP_54													1.4373	1.76772	1.10689
SCAP_55							2.07335	2.19726	1.94945
SCAP_56	2.12291	2.19726	2.04031
SCAP_57							1.51165	1.76772	1.25558
SCAP_58							0.90038	0.949942	0.850818
SCAP_59										1.56121	1.7512	1.37122
SCAP_60							2.13117	2.21378	2.04857
SCAP_61				1.92467	2.09813	1.7512
SCAP_62							1.68511	1.77598	1.60251
SCAP_63													2.06509	2.37073	1.7512
SCAP_64							2.03205	2.12291	1.94119
SCAP_65										0.819428	0.857426	0.782257
SCAP_66				2.00727	2.38725	1.61903
SCAP_67				1.61077	1.67685	1.55295
SCAP_68	1.60251	1.80076	1.396
SCAP_69																1.71816	1.80902	1.62729
SCAP_70										1.74294	1.84206	1.64381
SCAP_71	2.29638	2.6681	1.92467
SCAP_72				1.67685	1.78424	1.56947

## Sheet: Fig3a TEX2
	1NGS sequence wildtype			2NGS sequencesHDR/EJ			1NGS sequence pure HDR			1NGS sequence EJ			2NGS sequences EJ/EJ			2NGS sequences HDR/HDR			2NGS sequences HDR/unmodified			2NGS sequences EJ/unmodified			1NGS sequence HDR
	CN	Upper Limit	Lower Limit	CN	Upper Limit	Lower Limit	CN	Upper Limit	Lower Limit	CN	Upper Limit	Lower Limit	CN	Upper Limit	Lower Limit	CN	Upper Limit	Lower Limit	CN	Upper Limit	Lower Limit	CN	Upper Limit	Lower Limit	CN	Upper Limit	Lower Limit
TEX2_1																									1	1.055	0.945
TEX2_2													1.88	1.999	1.752
TEX2_3				2.164	2.274	2.054
TEX2_4																2.192	2.293	2.1
TEX2_5													1.944	2.036	1.862
TEX2_6													1.174	1.229	1.119
TEX2_7																									1.311	1.357	1.266
TEX2_8				1.999	2.256	1.742
TEX2_9	1.889	2.063	1.715
TEX2_10													1.935	2.247	1.623
TEX2_11													1.018	1.183	0.853
TEX2_12													0.945	1.064	0.825
TEX2_13										2.137	2.256	2.008
TEX2_14																1.999	2.082	1.908
TEX2_15										1.834	2.008	1.669
TEX2_16				2.045	2.357	1.724
TEX2_17													0.983	1.028	0.938
TEX2_18													1.898	1.99	1.816
TEX2_19										1.045	1.174	0.917
TEX2_20													2.265	2.357	2.164
TEX2_21										1.963	2.027	1.889
TEX2_22	1.981	2.247	1.724
TEX2_23	1.825	2.008	1.642
TEX2_24							2.082	2.329	1.843
TEX2_25				1.88	1.999	1.77
TEX2_26										1.752	1.908	1.596
TEX2_27																1.898	1.981	1.816
TEX2_28										1.119	1.192	1.055
TEX2_29	2.201	2.357	2.036
TEX2_30										1.101	1.256	0.954
TEX2_31	2.174	2.394	1.963
TEX2_32										1.944	2.155	1.742
TEX2_33	1.834	1.953	1.715
TEX2_34	1.807	1.908	1.706
TEX2_35	1.825	1.963	1.687
TEX2_36				2.174	2.302	2.045
TEX2_37	2.018	2.311	1.724
TEX2_38	1.926	2.174	1.678
TEX2_39													1.917	2.164	1.669
TEX2_40										1.009	1.128	0.88
TEX2_41				1.66	1.816	1.504
TEX2_42	2.247	2.339	2.155
TEX2_43																0.99	1.036	0.945
TEX2_44				1.862	2.082	1.642
TEX2_45	2.045	2.164	1.926
TEX2_46																1.798	2.073	1.522

## Sheet: Fig3b SCAP
	1NGS sequence wildtype			2NGS sequencesHDR/EJ			1NGS sequence pure HDR			1NGS sequence EJ			2NGS sequences EJ/EJ			2NGS sequences HDR/HDR
	CN	Upper Limit	Lower Limit	CN	Upper Limit	Lower Limit	CN	Upper Limit	Lower Limit	CN	Upper Limit	Lower Limit	CN	Upper Limit	Lower Limit	CN	Upper Limit	Lower Limit
SCAP_1																1.95	2.04	1.85
SCAP_2							1.93	2.01	1.85
SCAP_3							1.85	2.05	1.65
SCAP_4							1.91	2.02	1.81
SCAP_5																1.83	1.98	1.67
SCAP_6	1.95	2.07	1.83
SCAP_7							2.09	2.2	1.98
SCAP_8																2.03	2.11	1.94
SCAP_9																2.15	2.25	2.04
SCAP_10							1.84	2	1.67
SCAP_11	1.88	1.99	1.78
SCAP_12	1.93	2.06	1.79
SCAP_13	2.26	2.68	1.85
SCAP_14	1.95	2.2	1.7
SCAP_15							2.01	2.18	1.84
SCAP_16							1.76	1.85	1.67
SCAP_17							1.98	2.05	1.91
SCAP_18																1.73	1.84	1.62
SCAP_19							1.97	2.04	1.9
SCAP_20	2.05	2.13	1.97
SCAP_21							2.05	2.11	1.98
SCAP_22																1	1.04	0.95
SCAP_23							1.88	2.01	1.75
SCAP_24							2.14	2.37	1.91
SCAP_25																2.21	2.64	1.79
SCAP_26							2.18	2.3	2.07
SCAP_27							1.96	2.04	1.88
SCAP_28																1.78	1.9	1.66
SCAP_29							1.83	1.99	1.67
SCAP_30							2.04	2.17	1.9
SCAP_31	1.89	1.97	1.81
SCAP_32							2.07	2.16	1.98
SCAP_33																2.05	2.23	1.88
SCAP_34							2.08	2.31	1.86
SCAP_35							1.84	1.99	1.7
SCAP_36							2.1	2.22	1.97
SCAP_37	1.84	1.99	1.68
SCAP_38							1.91	2.06	1.76
SCAP_39																1.78	1.92	1.64
SCAP_40	1.74	1.86	1.61
SCAP_41																0.89	0.98	0.79
SCAP_42	2.28	2.41	2.15
SCAP_43	1.86	1.97	1.75
SCAP_44	2.2	2.27	2.13
SCAP_45	1.95	2.06	1.85
SCAP_46							2.09	2.21	1.97
SCAP_47							1.98	2.09	1.87
SCAP_48							2.29	3.08	1.59
SCAP_49	1.66	1.86	1.46
SCAP_50	1.97	2.1	1.85
SCAP_51	2.12	2.21	2.03
SCAP_52							2	2.09	1.9
SCAP_53							2.22	2.33	2.11
SCAP_54							2.01	2.12	1.9
SCAP_55							1.83	1.97	1.68
SCAP_56																2.18	2.27	2.09
SCAP_57							2.1	2.23	1.97
SCAP_58							2.14	2.35	1.93
SCAP_59							1.67	1.9	1.44
SCAP_60	1.95	2.08	1.82
SCAP_61							1.74	1.93	1.54
SCAP_62							1.92	2.03	1.8
SCAP_63	2.06	2.16	1.97
SCAP_64																1.89	2.03	1.75
SCAP_65	2.21	2.34	2.08
SCAP_66	1.95	2.01	1.89
SCAP_67							2.06	2.18	1.94
SCAP_68	1.96	2.07	1.86
SCAP_69	2.24	2.61	1.87
SCAP_70	2.1	2.34	1.86
SCAP_71	1.97	2.12	1.81
SCAP_72							1.72	1.85	1.59
SCAP_73							2	2.11	1.89
SCAP_74							1.79	1.95	1.63
SCAP_75							2.05	2.21	1.89
SCAP_76	1.97	2.04	1.89
SCAP_77							2.13	2.25	2.01
SCAP_78	2.26	2.38	2.14
SCAP_79																2.28	2.44	2.11
SCAP_80							1.75	1.93	1.57
SCAP_81	2.04	2.17	1.92
SCAP_82							2	2.21	1.8
SCAP_83	1.88	2.07	1.68
SCAP_84																1.84	1.92	1.76

## Sheet: Fig3b TEX2
	1NGS sequence wildtype			2NGS sequencesHDR/EJ			1NGS sequence pure HDR			1NGS sequence EJ			2NGS sequences EJ/EJ			2NGS sequences HDR/HDR			2NGS sequences HDR/unmodified			2NGS sequences EJ/unmodified			1NGS sequence HDR
	CN	Upper Limit	Lower Limit	CN	Upper Limit	Lower Limit	CN	Upper Limit	Lower Limit	CN	Upper Limit	Lower Limit	CN	Upper Limit	Lower Limit	CN	Upper Limit	Lower Limit	CN	Upper Limit	Lower Limit	CN	Upper Limit	Lower Limit	CN	Upper Limit	Lower Limit
TEX2_1							1.91	1.98	1.83
TEX2_2	1.5	1.68	1.33
TEX2_3	2.05	2.13	1.96
TEX2_4	2.19	2.31	2.08
TEX2_5	1.97	2.11	1.84
TEX2_6	2.06	2.16	1.96
TEX2_7																									1.96	2.09	1.81
TEX2_8										2.08	2.16	1.99
TEX2_9	1.93	2.31	1.54
TEX2_10	1.85	1.95	1.74
TEX2_11	1.77	1.85	1.7
TEX2_12	2.12	2.22	2
TEX2_13																1.96	2.04	1.86
TEX2_14	1.97	2.05	1.89
TEX2_15							2.01	2.1	1.93
TEX2_16																1.98	2.05	1.93
TEX2_17	2.02	2.18	1.87
TEX2_18	1.88	1.96	1.8
TEX2_19	1.69	1.76	1.61
TEX2_20				1.9	1.98	1.81
TEX2_21																1.99	2.08	1.9
TEX2_22																2.03	2.15	1.92
TEX2_23										2.07	2.16	1.97
TEX2_24	2.06	2.16	1.97
TEX2_25				1.93	1.99	1.86
TEX2_26							1.98	2.07	1.89
TEX2_27	2.1	2.19	2.01
TEX2_28	1.98	2.07	1.91
TEX2_29	1.83	2.03	1.63
TEX2_30	1.81	1.9	1.73
TEX2_31																1.95	2.04	1.85
TEX2_32	2.07	2.17	1.98
TEX2_33	2.11	2.19	2.01
TEX2_34	1.99	2.12	1.88
TEX2_35	2.18	2.3	2.05
TEX2_36	2.13	2.19	2.06
TEX2_37																2.01	2.11	1.92
TEX2_38	2.11	2.19	2.02
TEX2_39	1.96	2.03	1.88
TEX2_40													1.69	1.77	1.6
TEX2_41							1.87	1.95	1.79
TEX2_42	2.12	2.21	2.01
TEX2_43	2.17	2.25	2.08
TEX2_44	2.04	2.14	1.95
TEX2_45																									1.99	2.09	1.89
TEX2_46	2.06	2.18	1.95
TEX2_47																1.9	2.11	1.7
TEX2_48	1.81	1.91	1.73
TEX2_49							1.93	2.04	1.81
TEX2_50																									1.89	2	1.78
TEX2_51																2.19	2.3	2.08
TEX2_52	1.86	2.11	1.61
TEX2_53							1.99	2.11	1.87
TEX2_54	1.87	1.96	1.77
TEX2_55																2.05	2.17	1.93
TEX2_56	2	2.11	1.9
TEX2_57	1.93	2.02	1.82
TEX2_58	1.94	2.01	1.85
TEX2_59				1.86	1.94	1.77
TEX2_60	1.91	2.02	1.78
TEX2_61							2.03	2.14	1.93
TEX2_62																									2.19	2.28	2.09
TEX2_63																1.82	1.89	1.76
TEX2_64																			1.98	2.08	1.89
TEX2_65				2.21	2.32	2.11
TEX2_66							1.96	2.06	1.86
TEX2_67				1.95	2.13	1.75
TEX2_68	1.97	2.06	1.89
TEX2_69																						1.93	2.03	1.83
TEX2_70																1.96	2.06	1.86
TEX2_71	1.91	2.09	1.73
TEX2_72	1.92	1.99	1.83
TEX2_73																2.15	2.24	2.04
TEX2_74							2	2.09	1.92
TEX2_75	2.19	2.28	2.1
TEX2_76	2.16	2.3	2.01
TEX2_77	2.08	2.21	1.95
TEX2_78													2.12	2.21	2.02
TEX2_79							1.78	1.93	1.63

## Sheet: Fig3c SCAP
	1NGS sequence wildtype			2NGS sequencesHDR/EJ			1NGS sequence pure HDR			1NGS sequence EJ			2NGS sequences EJ/EJ			2NGS sequences HDR/HDR			2NGS sequences HDR/unmodified			2NGS sequences EJ/unmodified
	CN	Upper Limit	Lower Limit	CN	Upper Limit	Lower Limit	CN	Upper Limit	Lower Limit	CN	Upper Limit	Lower Limit	CN	Upper Limit	Lower Limit	CN	Upper Limit	Lower Limit	CN	Upper Limit	Lower Limit	CN	Upper Limit	Lower Limit
SCAP_1																1.709	1.79	1.619
SCAP_2	2.068	2.14	1.996
SCAP_3	1.96	2.05	1.879
SCAP_4							1.745	1.862	1.628
SCAP_5							1.978	2.041	1.924
SCAP_6	1.727	1.888	1.574
SCAP_7							2.041	2.158	1.924
SCAP_8	1.754	1.924	1.583
SCAP_9							2.086	2.392	1.781
SCAP_10	1.754	1.844	1.664
SCAP_11	2.212	2.284	2.131
SCAP_12	1.745	1.862	1.628
SCAP_13	1.897	1.987	1.808
SCAP_14							1.888	1.969	1.799
SCAP_15							2.149	2.221	2.077
SCAP_16							1.924	2.041	1.808
SCAP_17							1.942	2.041	1.844
SCAP_18	2.14	2.212	2.068
SCAP_19	2.113	2.185	2.041
SCAP_20							1.915	1.996	1.835
SCAP_21	2.077	2.158	1.987
SCAP_22							2.014	2.095	1.942
SCAP_23							1.763	1.853	1.664
SCAP_24	2.023	2.104	1.942
SCAP_25	2.05	2.149	1.942
SCAP_26	1.915	2.113	1.727
SCAP_27																1.106	1.214	0.998
SCAP_28							1.754	1.871	1.637
SCAP_29	2.176	2.266	2.077
SCAP_30	2.221	2.347	2.095
SCAP_31	2.005	2.095	1.906
SCAP_32	1.718	1.844	1.592
SCAP_33	2.176	2.248	2.104
SCAP_34	2.077	2.158	1.996
SCAP_35	1.987	2.077	1.897
SCAP_36	1.673	1.817	1.529
SCAP_37	2.059	2.167	1.951
SCAP_38	1.978	2.05	1.915
SCAP_39	2.284	2.356	2.203
SCAP_40							0.962	1.052	0.872
SCAP_41	1.951	2.023	1.879
SCAP_42							1.736	1.844	1.637
SCAP_43							2.104	2.221	1.978
SCAP_44							2.14	2.284	1.996
SCAP_45							1.924	2.05	1.79
SCAP_46							2.122	2.437	1.808
SCAP_47							1.969	2.113	1.826
SCAP_48	2.041	2.14	1.933
SCAP_49							1.844	1.969	1.718
SCAP_50	2.077	2.203	1.942
SCAP_51							1.853	1.951	1.754
SCAP_52	1.996	2.113	1.888
SCAP_53							2.068	2.158	1.969
SCAP_54							1.888	1.969	1.808
SCAP_55	1.915	1.987	1.844
SCAP_56	1.871	1.951	1.79
SCAP_57	2.194	2.257	2.131
SCAP_58	2.059	2.14	1.969
SCAP_59	1.969	2.068	1.862
SCAP_60	2.014	2.113	1.915
SCAP_61							1.7	1.879	1.529
SCAP_62				1.969	2.086	1.853
SCAP_63	2.104	2.185	2.023
SCAP_64																2.176	2.257	2.095
SCAP_65																1.906	1.987	1.817
SCAP_66	2.005	2.176	1.835
SCAP_67																			2.032	2.131	1.942
SCAP_68																						2.365	2.446	2.284
SCAP_69																						1.754	1.897	1.619
SCAP_70																2.167	2.293	2.05
SCAP_71							2.167	2.248	2.086
SCAP_72	2.086	2.167	2.005
SCAP_73							1.888	1.987	1.799
SCAP_74																			1.933	2.05	1.817
SCAP_75																2.176	2.266	2.095
SCAP_76	2.32	2.41	2.23
SCAP_77																1.655	1.745	1.565
SCAP_78	1.996	2.158	1.826
SCAP_79	2.338	2.428	2.257
SCAP_80							2.068	2.167	1.978
SCAP_81	1.772	1.844	1.7
SCAP_82																1.996	2.104	1.897
SCAP_83	2.005	2.086	1.915
SCAP_84	1.915	2.005	1.835

## Sheet: Fig3c TEX2
	1NGS sequence wildtype			2NGS sequencesHDR/EJ			1NGS sequence pure HDR			1NGS sequence EJ			2NGS sequences EJ/EJ			2NGS sequences HDR/HDR			2NGS sequences HDR/unmodified			2NGS sequences EJ/unmodified			1NGS sequence HDR
	CN	Upper Limit	Lower Limit	CN	Upper Limit	Lower Limit	CN	Upper Limit	Lower Limit	CN	Upper Limit	Lower Limit	CN	Upper Limit	Lower Limit	CN	Upper Limit	Lower Limit	CN	Upper Limit	Lower Limit	CN	Upper Limit	Lower Limit	CN	Upper Limit	Lower Limit
TEX2_1	1.774	1.958	1.591
TEX2_2																1.398	1.572	1.225
TEX2_3	1.726	1.88	1.572
TEX2_4							1.977	2.064	1.88
TEX2_5																1.832	1.967	1.707
TEX2_6							1.919	2.006	1.823
TEX2_7	1.726	1.803	1.649
TEX2_8	2.208	2.285	2.141
TEX2_9																									2.131	2.276	1.986
TEX2_10	1.986	2.093	1.88
TEX2_11				2.064	2.237	1.88
TEX2_12	2.131	2.237	2.025
TEX2_13																									2.064	2.15	1.977
TEX2_14																2.083	2.199	1.977
TEX2_15																1.851	1.958	1.736
TEX2_16	1.929	2.064	1.794
TEX2_17																1.938	2.054	1.823
TEX2_18																									0.993	1.061	0.935
TEX2_19																2.334	2.42	2.237
TEX2_20																2.285	2.392	2.179
TEX2_21							1.003	1.061	0.935
TEX2_22	2.228	2.324	2.141
TEX2_23	2.035	2.237	1.842
TEX2_24	1.726	1.832	1.62
TEX2_25										2.131	2.208	2.054
TEX2_26	2.276	2.44	2.102
TEX2_27																2.141	2.266	2.006
TEX2_28																									1.205	1.273	1.148
TEX2_29	1.958	2.083	1.832
TEX2_30										1.07	1.138	0.993
TEX2_31																2.006	2.16	1.851
TEX2_32										1.09	1.176	1.003
TEX2_33																2.093	2.189	1.996
TEX2_34	2.285	2.43	2.15
TEX2_35	2.16	2.247	2.064
TEX2_36																2.334	2.411	2.257
TEX2_37							1.89	2.054	1.726
TEX2_38																2.218	2.314	2.112
TEX2_39	1.842	1.929	1.745
TEX2_40																2.314	2.527	2.102
TEX2_41																1.938	2.122	1.745
TEX2_42																2.006	2.208	1.794
TEX2_43																1.88	2.112	1.649
TEX2_44	1.948	2.122	1.784
TEX2_45							0.926	1.051	0.81
TEX2_46	1.842	2.015	1.659
TEX2_47										1.167	1.35	0.984
TEX2_48	1.958	2.093	1.823
TEX2_49																									1.032	1.119	0.945
TEX2_50	1.977	2.179	1.774
TEX2_51	1.958	2.122	1.794
TEX2_52	1.996	2.218	1.765
TEX2_53																1.813	1.996	1.62
TEX2_54										1.09	1.234	0.935
TEX2_55							2.025	2.218	1.832
TEX2_56																									0.906	1.051	0.752
TEX2_57										1.765	1.832	1.697
TEX2_58				1.716	1.909	1.524
TEX2_59	1.967	2.064	1.88
TEX2_60										1.948	2.15	1.745
TEX2_61				2.276	2.469	2.073
TEX2_62	1.07	1.128	1.013
TEX2_63	2.208	2.343	2.073
TEX2_64							1.051	1.109	1.003
TEX2_65	1.446	2.122	0.771

## Sheet: Fig3d SCAP
	1NGS sequence wildtype			2NGS sequencesHDR/EJ			1NGS sequence pure HDR			1NGS sequence EJ			2NGS sequences EJ/EJ			2NGS sequences HDR/HDR			2NGS sequences HDR/unmodified
	CN	Upper Limit	Lower Limit	CN	Upper Limit	Lower Limit	CN	Upper Limit	Lower Limit	CN	Upper Limit	Lower Limit	CN	Upper Limit	Lower Limit	CN	Upper Limit	Lower Limit	CN	Upper Limit	Lower Limit
SCAP_1							1.77	1.852	1.678
SCAP_2							1.925	2.008	1.843
SCAP_3							1.889	1.971	1.797
SCAP_4							1.99	2.072	1.898
SCAP_5							1.88	1.962	1.806
SCAP_6	1.797	1.916	1.678
SCAP_7							1.98	2.109	1.852
SCAP_8							1.99	2.1	1.88
SCAP_9							1.806	1.889	1.714
SCAP_10							2.118	2.2	2.026
SCAP_11	1.907	2.017	1.788
SCAP_12																1.962	2.054	1.88
SCAP_13							2.53	2.622	2.439
SCAP_14							1.705	1.825	1.595
SCAP_15	2.375	2.466	2.274
SCAP_16																			2.365	2.466	2.274
SCAP_17	2.237	2.31	2.155
SCAP_18	2.045	2.155	1.944
SCAP_19							1.962	2.026	1.889
SCAP_20							1.925	2.008	1.843
SCAP_21							1.742	1.834	1.641
SCAP_22																			2.21	2.32	2.109
SCAP_23							2.347	2.439	2.246
SCAP_24							2.118	2.246	1.99
SCAP_25							2.365	2.466	2.265
SCAP_26							1.779	1.87	1.687
SCAP_27							1.788	1.88	1.696
SCAP_28							1.925	2.017	1.834
SCAP_29							2.237	2.31	2.164
SCAP_30							1.852	1.953	1.751
SCAP_31							1.88	2.1	1.65
SCAP_32							1.953	2.219	1.687
SCAP_33							1.788	1.898	1.687
SCAP_34							1.898	2.008	1.788
SCAP_35							2.017	2.1	1.944
SCAP_36							2.127	2.2	2.054
SCAP_37							2.246	2.32	2.173
SCAP_38							2.329	2.43	2.228
SCAP_39							2.127	2.21	2.054
SCAP_40							2.017	2.1	1.925
SCAP_41							2.072	2.191	1.944
SCAP_42							2.054	2.228	1.88
SCAP_43	1.815	1.889	1.742
SCAP_44																			1.843	1.944	1.733
SCAP_45	2.237	2.329	2.155
SCAP_46							2.035	2.145	1.925
SCAP_47							1.834	1.925	1.742
SCAP_48																1.815	1.907	1.724
SCAP_49							1.953	2.09	1.806
SCAP_50																1.953	2.054	1.861
SCAP_51	1.806	2.136	1.485
SCAP_52	2.274	2.375	2.182
SCAP_53	2.054	2.155	1.953
SCAP_54																			2.127	2.219	2.035
SCAP_55							2.017	2.751	1.375
SCAP_56	1.669	1.779	1.568
SCAP_57	2.136	2.237	2.035
SCAP_58																			1.705	1.788	1.623
SCAP_59							1.87	2.008	1.742
SCAP_60																1.834	1.916	1.751
SCAP_61							2.054	2.475	1.623
SCAP_62																1.88	1.999	1.76
SCAP_63	1.916	2.026	1.806
SCAP_64	2.035	2.136	1.935
SCAP_65							1.806	1.907	1.714
SCAP_66							2.054	2.145	1.962
SCAP_67							2.026	2.109	1.953
SCAP_68							1.907	1.999	1.815
SCAP_69							2.21	2.301	2.118
SCAP_70							2.255	2.329	2.191
SCAP_71							1.925	2.026	1.825

## Sheet: Fig3d TEX2
	1NGS sequence wildtype			2NGS sequencesHDR/EJ			1NGS sequence pure HDR			1NGS sequence EJ			2NGS sequences EJ/EJ			2NGS sequences HDR/HDR			2NGS sequences HDR/unmodified			2NGS sequences EJ/unmodified			1NGS sequence HDR
	CN	Upper Limit	Lower Limit	CN	Upper Limit	Lower Limit	CN	Upper Limit	Lower Limit	CN	Upper Limit	Lower Limit	CN	Upper Limit	Lower Limit	CN	Upper Limit	Lower Limit	CN	Upper Limit	Lower Limit	CN	Upper Limit	Lower Limit	CN	Upper Limit	Lower Limit
TEX2_1																2.03	2.2	1.86
TEX2_2																1.96	2.08	1.85
TEX2_3																2.11	2.21	2.01
TEX2_4	1.74	1.9	1.57
TEX2_5	2.08	2.22	1.94
TEX2_6	2.01	2.08	1.93
TEX2_7																1.94	2.06	1.84
TEX2_8																2.02	2.11	1.92
TEX2_9																1.85	1.95	1.76
TEX2_10							1.95	2.13	1.78
TEX2_11							1.92	1.99	1.85
TEX2_12	1.84	1.92	1.74
TEX2_13	1.86	2.02	1.69
TEX2_14	1.89	2	1.78
TEX2_15							2	2.11	1.89
TEX2_16	2.1	2.21	2
TEX2_17				2.01	2.14	1.89
TEX2_18																2.06	2.12	2
TEX2_19				1.93	2.02	1.84
TEX2_20	1.89	2.07	1.72
TEX2_21							1.98	2.04	1.91
TEX2_22																1.99	2.08	1.89
TEX2_23	1.95	2.02	1.87
TEX2_24	1.91	2.07	1.75
TEX2_25	1.91	2	1.8
TEX2_26	1.93	2.06	1.82
TEX2_27																1.79	1.91	1.67
TEX2_28																1.67	1.9	1.43
TEX2_29	2.24	2.36	2.11
TEX2_30	2.04	2.21	1.86
TEX2_31	1.99	2.08	1.9
TEX2_32																1.89	2	1.77
TEX2_33	1.85	2	1.71
TEX2_34																2.11	2.17	2.05
TEX2_35	2.01	2.09	1.93
TEX2_36	2.03	2.18	1.87
TEX2_37																1.9	2.01	1.79
TEX2_38																1.98	2.13	1.83
TEX2_39																1.94	2.1	1.77
TEX2_40	1.91	2.01	1.79
TEX2_41							2.08	2.17	2
TEX2_42	2	2.11	1.89
TEX2_43																									2.12	2.23	2
TEX2_44	1.95	2.04	1.87
TEX2_45	2.08	2.22	1.94
TEX2_46							2.02	2.1	1.93
TEX2_47																									2.01	2.13	1.91
TEX2_48	2.13	2.34	1.92
TEX2_49																2.04	2.2	1.88
TEX2_50																1.98	2.15	1.8
TEX2_51							2.25	2.39	2.11
TEX2_52																2.1	2.19	2.02
TEX2_53							2.11	2.21	2.01
TEX2_54	2.15	2.23	2.08
TEX2_55																1.98	2.06	1.9
TEX2_56	1.98	2.08	1.88
TEX2_57	1.69	1.81	1.55
TEX2_58				1.8	1.92	1.69
TEX2_59	1.93	2.11	1.76
TEX2_60							1.7	1.85	1.56
TEX2_61	2.16	2.28	2.05
TEX2_62				1.93	2.07	1.81
TEX2_63							2.09	2.19	2
TEX2_64	2	2.1	1.91
TEX2_65	2.01	2.09	1.94
TEX2_66	2.13	2.21	2.06
TEX2_67	2.11	2.27	1.95
TEX2_68							2.02	2.14	1.92
TEX2_69	1.99	2.08	1.9
TEX2_70	2.11	2.21	2.01
TEX2_71																2.02	2.12	1.92
TEX2_72							2.04	2.17	1.9
TEX2_73																									2.13	2.24	2.01
TEX2_74																									2.09	2.2	1.99
TEX2_75	2.22	2.32	2.12
TEX2_76							2.11	2.23	2
TEX2_77	2.07	2.16	1.98
TEX2_78	1.99	2.08	1.89
TEX2_79																1.95	2.02	1.88
TEX2_80																2	2.12	1.89
TEX2_81																									1.89	2.01	1.77
TEX2_82	1.87	2.02	1.73
TEX2_83	1.9	2.02	1.77
TEX2_84	2	2.11	1.87
TEX2_85	2.04	2.2	1.88
TEX2_86	2.01	2.1	1.92
TEX2_87							2.08	2.16	1.99
TEX2_88							2.04	2.13	1.96

## Sheet: Fig3e SCAP
	1NGS sequence wildtype			2NGS sequencesHDR/EJ			1NGS sequence pure HDR			1NGS sequence EJ			2NGS sequences EJ/EJ			2NGS sequences HDR/HDR			2NGS sequences HDR/unmodified
	CN	Upper Limit	Lower Limit	CN	Upper Limit	Lower Limit	CN	Upper Limit	Lower Limit	CN	Upper Limit	Lower Limit	CN	Upper Limit	Lower Limit	CN	Upper Limit	Lower Limit	CN	Upper Limit	Lower Limit
SCAP_1							2.05727	2.12444	1.99009
SCAP_2							1.79696	1.88093	1.71299
SCAP_3																1.78856	1.88933	1.6962
SCAP_4							2.18322	2.2588	2.09925
SCAP_5							1.82215	1.92291	1.71299
SCAP_6	1.98169	2.2588	1.6962
SCAP_7	1.82215	1.94811	1.6878
SCAP_8							2.05727	2.14124	1.9649
SCAP_9																			1.78017	2.05727	1.50307
SCAP_10																			2.20002	2.26719	2.13284
SCAP_11	2.05727	2.14124	1.9733
SCAP_12							1.9565	2.06567	1.85574
SCAP_13	2.09086	2.15803	2.02368
SCAP_14							1.84734	2.07406	1.61223
SCAP_15																0.965656	1.08321	0.856495
SCAP_16																1.10841	1.17558	1.04963
SCAP_17							1.81375	2.13284	1.48627
SCAP_18	2.242	2.34277	2.13284
SCAP_19							1.80536	1.93131	1.6878
SCAP_20							1.9565	2.04047	1.86414
SCAP_21							2.06567	2.12444	1.99849
SCAP_22							1.88093	2.04047	1.72978
SCAP_23	2.07406	2.15803	1.98169
SCAP_24							1.81375	2.19162	1.44429
SCAP_25							1.75497	1.91452	1.59543
SCAP_26							2.10765	2.30918	1.89772
SCAP_27	1.82215	1.88933	1.74658
SCAP_28	1.91452	1.98169	1.84734
SCAP_29							1.89772	1.9733	1.81375
SCAP_30							2.01528	2.09925	1.93971
SCAP_31							1.64581	1.78856	1.50307
SCAP_32							1.9565	2.13284	1.78017
SCAP_33																			2.05727	2.13284	1.98169
SCAP_34	2.11605	2.18322	2.04887
SCAP_35							1.74658	1.99849	1.49467
SCAP_36																0.974053	1.10001	0.839701
SCAP_37																0.932068	0.990847	0.873289
SCAP_38	2.13284	2.21681	2.05727
SCAP_39							1.6962	1.83895	1.54505
SCAP_40							2.04887	2.12444	1.9649
SCAP_41																1.01604	1.06642	0.965656
SCAP_42							2.09925	2.5191	1.59543
SCAP_43																			1.83895	1.98169	1.6962
SCAP_44	2.05727	2.12444	1.99009
SCAP_45							2.06567	2.20002	1.93971
SCAP_46							2.05727	2.13284	1.98169
SCAP_47							2.14124	2.20841	2.07406
SCAP_48	2.11605	2.19162	2.03208
SCAP_49							2.13284	2.20841	2.05727
SCAP_50							2.21681	2.29238	2.14124
SCAP_51	2.08246	2.15803	2.00689
SCAP_52																1.01604	1.06642	0.965656
SCAP_53							1.93971	2.04887	1.82215
SCAP_54	1.9565	2.01528	1.89772
SCAP_55							2.07406	2.13284	2.00689
SCAP_56							1.99849	2.14124	1.85574
SCAP_57							2.00689	2.10765	1.90612
SCAP_58	2.13284	2.20002	2.05727
SCAP_59																			1.94811	2.14124	1.75497
SCAP_60							2.18322	2.68704	1.76337
SCAP_61							2.242	2.32597	2.15803
SCAP_62	2.05727	2.13284	1.98169
SCAP_63																			2.09925	2.17483	2.03208
SCAP_64							1.6794	1.78856	1.56184
SCAP_65	2.04047	2.12444	1.94811
SCAP_66							1.9565	2.10765	1.81375
SCAP_67																			2.05727	2.12444	1.98169
SCAP_68							1.99849	2.09925	1.89772
SCAP_69							2.00689	2.09086	1.91452
SCAP_70																			2.17483	2.2504	2.10765
SCAP_71							2.07406	2.2504	1.88933
SCAP_72	2.2504	2.33437	2.16643
SCAP_73																1.88093	1.9565	1.80536
SCAP_74							1.99009	2.06567	1.90612
SCAP_75							1.71299	2.00689	1.41909
SCAP_76	2.01528	2.07406	1.94811
SCAP_77																			1.83055	1.94811	1.71299
SCAP_78							1.87253	1.99009	1.76337
SCAP_79	2.00689	2.16643	1.84734
SCAP_80	1.93131	2.15803	1.6962
SCAP_81							2.06567	2.17483	1.9649
SCAP_82							2.28399	2.37635	2.20002

## Sheet: Fig3e TEX2
	1NGS sequence wildtype			2NGS sequencesHDR/EJ			1NGS sequence pure HDR			1NGS sequence EJ			2NGS sequences EJ/EJ			2NGS sequences HDR/HDR			2NGS sequences HDR/unmodified
	CN	Upper Limit	Lower Limit	CN	Upper Limit	Lower Limit	CN	Upper Limit	Lower Limit	CN	Upper Limit	Lower Limit	CN	Upper Limit	Lower Limit	CN	Upper Limit	Lower Limit	CN	Upper Limit	Lower Limit	CN	Upper Limit	Lower Limit
TEX2_1	2.01	2.1	1.92
TEX2_2	2.01	2.08	1.94
TEX2_3							1.99	2.05	1.92
TEX2_4	1.96	2.03	1.89
TEX2_5																1.99	2.05	1.93
TEX2_6	1.98	2.05	1.92
TEX2_7	2.09	2.17	2
TEX2_8																2.09	2.16	2.01
TEX2_9							1.89	1.94	1.82
TEX2_10	2.05	2.11	1.98
TEX2_11																2.03	2.13	1.94
TEX2_12										2	2.08	1.92
TEX2_13	2.09	2.16	2.02
TEX2_14							2	2.07	1.91
TEX2_15							2	2.09	1.93
TEX2_16	1.94	2	1.89
TEX2_17	2.1	2.18	2.02
TEX2_18	2.02	2.09	1.95
TEX2_19							1.97	2.05	1.9
TEX2_20							2.05	2.12	1.96
TEX2_21							2.06	2.14	1.99
TEX2_22																2.12	2.19	2.05
TEX2_23																			2.06	2.13	2
TEX2_24	1.9	1.98	1.84
TEX2_25	2.08	2.15	2
TEX2_26																			1.93	2	1.85
TEX2_27	1.87	1.93	1.82
TEX2_28							1.97	2.05	1.89
TEX2_29							2.02	2.1	1.94
TEX2_30	1.94	2	1.89
TEX2_31							2	2.06	1.93
TEX2_32	2.05	2.16	1.94
TEX2_33																			2.08	2.16	1.99
TEX2_34	1.94	2.02	1.86
TEX2_35	1.98	2.03	1.92
TEX2_36																			2.05	2.1	1.98
TEX2_37	1.99	2.05	1.91
TEX2_38	1.88	1.96	1.78
TEX2_39	1.88	1.96	1.79
TEX2_40	1.63	1.79	1.47
TEX2_41	2.02	2.09	1.94
TEX2_42																			2.13	2.21	2.05
TEX2_43	2.05	2.15	1.97
TEX2_44	2.09	2.16	2.02
TEX2_45																2.13	2.21	2.06
TEX2_46							1.78	1.89	1.68
TEX2_47																2.05	2.13	1.96
TEX2_48	2.1	2.17	2.02
