# Supplementary material for: Efficient high-precision homology-directed repair-dependent genome editing by HDRobust
Source: Nat Methods. 2023 Jul 20;20(9):1388–99. doi: 10.1038/s41592-023-01949-1 (PMC10482697; doi:10.1038/s41592-023-01949-1)
Supplement: Source Data Fig. 4 — Numerical source data for plotting graphs. [file 41592_2023_1949_MOESM9_ESM.xlsx]

## Sheet: Fig4b
	HDR			Imperfect HDR			NHEJ + MMEJ
KATNA1	34.8942	32.6406	33.4378	0.741519	0.68909	0.671911	60.4552	62.9014	61.361
K-OT-1							60.1297	60.8233	61.4509
K-OT-2							0.018169	0	0.311682
RAD52	26.2906	26.0996	24.653	0.686215	0.670415	0.531015	52.2471	51.9721	51.4731
R-OT-1							57.9646	56.7163	55.0598
R-OT-2							1.41492	1.93701	1.68524
OSBP2	54.2431	53.0382	52.371	1.3554	1.227	1.45342	31.2873	32.3707	32.4476
O-OT-1							17.5746	16.1171	16.2169
O-OT-2							1.30203	0.911167	1.14653
KATNA1	44.8578	43.6888	41.7656	0.982157	0.742849	0.849348	51.184	50.9562	52.8829
K-OT-1							19.5956	19.1824	20.1087
K-OT-2							0.0126218	0.193924	0.0660411
RAD52	40.1163	38.4196	40.0942	0.875738	1.04315	1.16887	25.1954	26.0905	24.1548
R-OT-1							3.53758	4.51935	4.49622
R-OT-2							0	0.0050319	0.011794
OSBP2	55.9949	52.2896	52.1949	1.22361	1.3041	1.25688	22.1781	24.8479	24.4918
O-OT-1							0.397509	0	0.49398
O-OT-2							0.0276882	0	0.0993544
KATNA1	76.2975	75.3659	77.1951	1.07259	0.953116	1.10907	3.24613	3.92393	3.1516
K-OT-1							1.98207	1.96078	1.91914
K-OT-2							0	0	0.0178969
RAD52	11.8835	12.1783	12.4737	0.1935	0.276279	0.233015	1.9055	2.02797	2.38968
R-OT-1							0.984728	0.979251	0.917637
R-OT-2							0.0262802	0	0.00267235
OSBP2	76.403	75.5849	75.6193	1.33777	1.22917	1.26932	2.63395	0.3035	2.95056
O-OT-1							0.721818	0.13511	0.210106
O-OT-2							0	0	0

## Sheet: Fig4c KATNA1
	HDR			Imperfect HDR			NHEJ + MMEJ
- - -	34.8942	32.6406	33.4378	0.741519	0.68909	0.671911	60.4552	62.9014	61.361
+ - -	58.7631	44.1337	49.0523	1.42298	0.326501	0.642521	4.95053	3.95411	4.75631
+ + -	0.602293	0.469953	2.89817	0.265839	0.0106848	0.00057131	0	0	0
+ + +	6.00765	3.80672	6.20155	0.03531	0.0557691	0	0	0	0
- - -							60.1297	60.8233	61.4509
+ - -							30.8764	26.5676	32.358
+ + -							0	0	0
+ + +							0.0350656	0	0.339439
- - -							0.016319	0	0.0467366
+ - -							0.018169	0	0.311682
+ + -							0	0	0
+ + +							0	0	0
- - -	44.8578	43.6888	41.7656	0.982157	0.742849	0.849348	51.184	50.9562	52.8829
+ - -	83.7849	82.3698	81.5437	1.62674	1.51492	1.60854	2.13286	1.72783	1.6615
+ + -	84.8174	82.1304	84.7646	1.51189	1.60029	1.53786	0	0	0
+ + +	52.9507	51.6827	47.2193	0.955302	0.833634	0.823275	0.0326314	0	0
- - -							19.5956	19.1824	20.1087
+ - -							50.5465	48.9272	48.739
+ + -							0.384469	0.255949	0.25988
+ + +							0.197587	0.024887	0.158195
- - -							0.0126218	0.193924	0.0660411
+ - -							0	0	0
+ + -							0	0	0
+ + +							0	0	0

## Sheet: Fig4c RAD52
	HDR			Imperfect HDR			NHEJ + MMEJ
- - -	26.2906	26.0996	24.653	0.686215	0.670415	0.531015	52.2471	51.9721	51.4731
+ - -	3.01691	9.84292	16.5354	0.0499767	0.182588	0.343182	2.26506	2.77472	3.75249
+ + -	1.22769	0.515594	1.16183	0.0483545	0.00947512	0.0420015	0	0	0.0861565
+ + +	0.817971	1.03938	1.41969	0.0683451	0.106864	0.0465462	0	0	0
- - -							57.9646	56.7163	55.0598
+ - -							4.77765	13.2051	19.9352
+ + -							0	0.0109338	0
+ + +							0.0421741	0	0
- - -							1.41492	1.93701	1.68524
+ - -							0.0325629	0.0138903	3.9256
+ + -							0.155818	0	0.0138108
+ + +							0.0441557	0.0368899	0.0003837
- - -	40.1163	38.4196	40.0942	0.875738	1.04315	1.16887	25.1954	26.0905	24.1548
+ - -	72.4539	71.5858	70.3207	1.7254	1.60496	1.7785	6.83069	6.40075	5.9346
+ + -	64.9621	63.8875	67.3284	1.32448	1.28864	1.52779	0.202357	0.0207595	0
+ + +	68.5567	67.6885	64.9638	3.82046	3.22844	3.53338	0.0740914	0.153778	0.0667757
- - -							3.53758	4.51935	4.49622
+ - -							15.0306	13.9045	13.4335
+ + -							0.0241306	0.151636	0.136502
+ + +							0.0117243	0.174582	0.0745096
- - -							0	0.0050319	0.011794
+ - -							0.00160936	0.0154877	0
+ + -							0.0179992	0	0
+ + +							0	0	0

## Sheet: Fig4c OSBP2
	HDR			Imperfect HDR			NHEJ + MMEJ
- - -	54.2431	53.0382	52.371	1.3554	1.227	1.45342	31.2873	32.3707	32.4476
+ - -	72.703	79.9992	76.668	1.25954	1.48411	1.42345	3.41605	3.17079	2.26893
+ + -	12.9098	17.4103	29.8574	0.157853	0.270774	0.481173	0	0	0
+ + +	26.7864	41.8628	28.8682	0.459838	0.542791	0.398171	0	0	0
- - -							17.5746	16.1171	16.2169
+ - -							67.1546	74.0507	69.1002
+ + -							17.3861	21.8693	35.2693
+ + +							29.2693	44.5298	24.3597
- - -							1.30203	0.911167	1.14653
+ - -							4.17522	2.30448	3.53351
+ + -							0	0	0.0311274
+ + +							0.0228602	0	0.0582941
- - -	55.9949	52.2896	52.1949	1.22361	1.3041	1.25688	22.1781	24.8479	24.4918
+ - -	86.1195	85.1258	85.4219	1.7879	1.82164	1.67627	1.65429	1.82917	2.11184
+ + -	90.7416	91.012	90.6296	2.03664	1.71159	1.9229	0	0	0
+ + +	89.0225	88.5358	87.9028	1.74132	1.6587	1.84803	0	0	0.0828292
- - -							0.397509	0	0.49398
+ - -							4.70756	2.56515	4.39358
+ + -							1.76621	1.35561	0.975722
+ + +							1.94865	3.14842	3.37983
- - -							0.0276882	0	0.0993544
+ - -							0	0.0844084	0
+ + -							0	0.0121982	0
+ + +							0	0	0

## Sheet: Fig4d
	Cell survival
KATNA1
- - -	61.5237	42.1316	51.8276
+ - -	32.626	35.809	37.4005
+ + -	15.9386	12.3967	10.9799
+ + +	12.6826	10.3766	11.7602
RAD52
- - -	30.127	21.1235	25.9715
+ - -	32.626	32.626	32.626
+ + -	10.2715	6.72963	4.60449
+ + +	8.07071	7.14835	7.60953
OSBP2
- - -	62.9088	42.1316	52.9819
+ - -	32.626	34.2175	38.992
+ + -	20.1889	11.6883	11.6883
+ + +	12.6826	10.8378	11.7602
KATNA1
- - -	82.9634	76.7682	77.8007
+ - -	29.6394	27.8804	15.5673
+ + -	17.4931	10.353	16.303
- - -	39.4737	42.3977	36.2573
+ + +	9.04998	9.04998	9.04998
RAD52
- - -	74.7031	82.4471	91.2235
+ - -	34.9164	34.9164	24.3624
+ + -	29.3931	30.5831	40.1031
- - -	51.7544	72.2222	60.8187
+ + +	26.6096	22.5574	23.9081
OSBP2
- - -	74.7031	78.317	92.2561
+ - -	56.0246	74.4943	63.0607
+ + -	63.9032	55.5732	66.2832
- - -	65.7895	86.2573	78.0702
+ + +	41.4678	45.52	46.8708
