# Supplementary material for: Efficient high-precision homology-directed repair-dependent genome editing by HDRobust
Source: Nat Methods. 2023 Jul 20;20(9):1388–99. doi: 10.1038/s41592-023-01949-1 (PMC10482697; doi:10.1038/s41592-023-01949-1)
Supplement: Source Data Fig. 5 — Numerical source data for plotting graphs. [file 41592_2023_1949_MOESM10_ESM.xlsx]

## Sheet: Fig5a
	Prime editing			imperfect prime			NHEJ + MMEJ
CDKL5	1.31357	1.20758	0.850816	0.890877	2.03743	0.582751	0.832117	1.27339	0.815851
FANCF	10.8469	11.4832	11.1316	2.41807	3.00357	3.01745	4.35118	5.22942	4.97387
RNF2	17.9193	18.173	19.1941	2.07755	2.59637	2.65332	2.5519	2.92609	2.98834
CDKL5	5.33327	5.33743	5.56036	2.12512	2.33053	2.39703	22.1556	23.2111	24.0216
FANCF	13.8283	13.3001	14.2254	1.88187	2.37634	2.51141	79.161	79.4965	78.5552
RNF2	25.2946	25.8059	25.5887	2.42123	2.2335	2.31454	55.0243	54.3262	53.9543
CDKL5	6.50913	5.34738	5.97841	1.3321	0.399663	1.41251	6.71591	7.54102	6.37427
FANCF	26.7851	20.2064	30.5075	1.1147	0.653751	0.975431	22.807	13.9153	15.6084
RNF2	77.2111	67.094	73.1126	0.980821	0.722215	0.991255	12.8001	8.72004	10.3503

## Sheet: Fig5b
	Prime editing	Indels
CDKL5	15.0697	18.027
FANCF	8	12.2121
FANCF	57.0175	6.66667
FANCF	26.7492	52.7409
RNF2	33.8751	12.6508
RNF2	42.1053	7.36842
RNF2	31.7435	19.745
FANCF	48	3.55556
RNF2	41.1765	12.0588
CDKL5	36.1935	7.46515
FANCF	65.7443	20.7499
RNF2	54.2407	11.0011

## Sheet: Fig5c
	HDR			Imperfect HDR			NHEJ + MMEJ
CDKL5	3.51871	3.4369	3.36097	1.49845	1.86419	2.01531	56.8351	59.5484	61.3042
FANCF	8.83713	7.95293	7.5188	2.58582	2.4481	2.61831	68.6272	68.8443	71.2782
RNF2	7.95811	7.25473	7.33272	4.91449	5.23994	5.20676	75.5682	76.3914	75.8564
CDKL5	1.9248	1.90548	1.60935	0.397848	0.352556	0.526251	4.25586	4.39226	3.8398
FANCF	40.5861	39.7168	38.2726	1.19063	1.27725	1.54034	47.9726	49.5072	50.9589
RNF2	35.7435	34.8141	33.1405	0.776722	0.80266	0.879837	39.019	40.6298	41.4725
CDKL5	17.0549	19.8812	17.5766	0.728843	1.22146	0.985911	13.4808	12.675	13.7462
FANCF	38.0563	42.8715	43.7535	1.87275	1.90796	2.43375	4.27262	5.79398	7.72858
RNF2	46.1522	55.6294	50.3877	4.18081	4.69249	5.07463	4.85107	5.87884	8.92413
CDKL5	20.9624	21.7379	20.4678	0.426505	0.529422	0.440024	1.71309	2.00112	1.77076
FANCF	88.7115	89.8318	88.3778	1.63465	1.40427	1.51661	2.38577	2.34509	2.50163
RNF2	90.7497	91.0201	91.4205	0.757078	0.920523	0.836459	3.43873	3.31234	3.5165

## Sheet: Fig5d
	HDR			Imperfect HDR			NHEJ + MMEJ
LAG3	0.599389	0.94648	0.736433	0.109323	0.0987335	0.0944144	4.10525	4.72899	5.06062
LAG3	2.19107	2.5606	1.66667	0.213242	0.352794	0.136054	12.0748	12.602	9.71088
LAG3	15.7936	17.8342	16.9843	1.14995	0.901554	0.953047	16.3777	14.886	15.157

## Sheet: Fig5e
	HDR		Imperfect HDR		NHEJ + MMEJ
G6PD L459R	3.73549	3.28531	0.107962	0.0772315	4.09717	3.26749
G6PD C198R	4.03096	5.13162	0.0779467	0.144553	10.4226	9.278
G6PD C106S	15.3962	15.0516	0.332789	0.359228	13.5502	14.9888
HBB V6E	11.6553	9.29825	0.197393	0.414689	19.092	19.0849
F2 c.*97A>G	33.5139	34.3291	3.61464	3.51322	47.5016	42.6377
G6PD L459R	14.3387	19.2021	0.210301	0.311746	3.97278	1.15791
G6PD C198R	31.8742	23.2076	0.569465	0.421478	8.26202	5.9402
G6PD C106S	46.3368	30.2055	0.739153	0.45265	4.78586	2.34663
HBB V6E	28.2019	33.4306	1.59193	0.710573	15.0727	13.3467
F2 c.*97A>G	73.523	70.4508	3.38866	1.33943	12.8334	10.4596
