# Supplementary material for: Efficient high-precision homology-directed repair-dependent genome editing by HDRobust
Source: Nat Methods. 2023 Jul 20;20(9):1388–99. doi: 10.1038/s41592-023-01949-1 (PMC10482697; doi:10.1038/s41592-023-01949-1)
Supplement: Source Data Fig. 6 — Numerical source data for plotting graphs. [file 41592_2023_1949_MOESM11_ESM.xlsx]

## Sheet: Fig6a
	HDR			Imperfect HDR			NHEJ + MMEJ
NOVA1	40.1331	40.8557	39.3041	0.638604	0.503356	0.6539	52.2216	51.8456	52.9659

## Sheet: Fig6b
	HDR			Imperfect HDR			NHEJ + MMEJ
NOVA1	75.5776	77.6191	76.6924	1.20141	1.18136	1.40728	10.5046	8.21758	8.09419
NOVA1	84.337	82.1053	83.9363	1.20192	2.10526	1.15774	5.64271	5.68421	6.22287

## Sheet: Fig6c
	1NGS sequence wildtype			1NGS sequence pure HDR
	CN	Upper Limit	Lower Limit	CN	Upper Limit	Lower Limit
unedited	2.1	2.17	2.02
NOVA1_1	2.11	2.23	1.97
NOVA1_2	2.63	2.74	2.51
NOVA1_3	3.45	4.04	2.85
NOVA1_4				3.23	3.36	3.11
NOVA1_5				2.16	2.31	1.99
NOVA1_6				2.9	3.2	2.61
NOVA1_7				3.08	3.23	2.94
NOVA1_8				4.12	4.6	3.66
NOVA1_9				3.12	3.38	2.86
NOVA1_10				3.52	3.73	3.31
NOVA1_11				3.72	4.05	3.41
NOVA1_12				3.06	3.37	2.77
NOVA1_13				3.84	4.43	3.25
NOVA1_14				2.04	2.23	1.84
NOVA1_15				2.2	2.27	2.12
NOVA1_16				1.93	2.08	1.78
NOVA1_17				2.02	2.22	1.82
NOVA1_18				2.3	2.44	2.18
NOVA1_19				2.03	2.13	1.93
NOVA1_20				2.86	3.01	2.71
NOVA1_21				2.95	3.54	2.46
NOVA1_22				3.19	3.63	2.75
NOVA1_23				3.66	3.94	3.39
NOVA1_24				2.88	3.25	2.52
NOVA1_25				2.71	2.96	2.44
NOVA1_26				1.03	1.35	0.71
NOVA1_27				2.47	2.57	2.37
NOVA1_28				3.14	3.5	2.78
NOVA1_29				3.67	4	3.35

## Sheet: Fig6d
	1NGS sequence wildtype			1NGS sequence pure HDR
	CN	Upper Limit	Lower Limit	CN	Upper Limit	Lower Limit
409B2_ctrl	2.14	2.23	2.03
NOVA1_1	2.13	2.25	2
NOVA1_2	2.03	2.16	1.91
NOVA1_3	1.92	2.02	1.82
NOVA1_4	1.92	2.02	1.82
NOVA1_5	2.02	2.13	1.91
NOVA1_6	2.21	2.35	2.09
NOVA1_7	2.08	2.2	1.96
NOVA1_8				2.09	2.19	2
NOVA1_9				2.08	2.19	1.97
NOVA1_10				1.9	2.06	1.74
NOVA1_11				1.95	2.03	1.86
NOVA1_12				2.01	2.1	1.91
NOVA1_13				2.14	2.23	2.04
NOVA1_14				1.96	2.06	1.86
NOVA1_15				1.95	2.07	1.83
NOVA1_16				1.97	2.08	1.85
NOVA1_17				1.99	2.09	1.89
NOVA1_18				2.07	2.2	1.95
NOVA1_19				2.25	2.41	2.1
NOVA1_20				1.92	2.01	1.84
NOVA1_21				1.92	2	1.85
NOVA1_22				1.89	2.01	1.77
NOVA1_23				1.89	1.98	1.81
NOVA1_24				1.93	2.08	1.78
NOVA1_25				1.07	1.15	1.01
NOVA1_26				1.95	2.07	1.83
NOVA1_27				1.96	2.07	1.85
NOVA1_28				1.93	2.03	1.83
NOVA1_29				1.98	2.1	1.86
NOVA1_30				1.99	2.13	1.86
NOVA1_31				1.54	1.84	1.23

## Sheet: Fig6e
	rs17111434 A	rs17111434 G		rs8006267 T	rs8006267 A
unedited	46.5334	51.9907		50.4529	47.7882
NOVA1_c1	90.5468	7.50303		51.6972	46.6614
NOVA1_c2	50.4899	48.2943		53.6582	44.7106
NOVA1_c3	49.5657	49.2242		51.1455	47.1089
NOVA1_c4	45.5861	53.2762		51.1562	47.3927
NOVA1_c5	50.0261	48.8838		51.2605	46.7458
NOVA1_c6	48.9719	49.7349		35.1351	56.7568
NOVA1_c7	48.054	50.6434		50.1029	48.0153
NOVA1_c8	48.6276	50.2497		51.6083	46.8075
NOVA1_c9	50.7507	48.2003		52.1842	46.0068
NOVA1_c10	51.1555	47.3756		52.9795	45.2824
NOVA1_c11	46.8863	52.3509		52.8523	45.5296
NOVA1_c12	46.8242	52.0566		52.0859	46.1205
NOVA1_c13	47.8716	51.082		52.274	45.952
NOVA1_c14	43.2435	55.7929		52.956	45.3897
NOVA1_c15	44.956	54.0063		50.559	47.6894
NOVA1_c16	46.1698	52.877		51.4748	46.8918
NOVA1_c17	47.2381	51.7609		51.4229	46.7794
NOVA1_c18	43.2806	55.6961		49.4134	48.605
NOVA1_c19	53.1746	45.4609		52.4262	45.9478
NOVA1_c20	48.0431	50.9879		51.4095	46.9646
NOVA1_c21	47.2647	51.6144		50.4654	48.1166
NOVA1_c22	43.4687	55.642		52.877	45.7155
NOVA1_c23	30.9122	50.3378		50.6983	47.6455
NOVA1_c24	44.6976	54.362		49.9196	48.6197
NOVA1_c25	49.0977	49.8901		51.8192	46.5109
NOVA1_c26	49.6916	48.9395		51.334	46.9098
NOVA1_c27	46.7368	52.1675		51.3963	46.8445
NOVA1_c28	47.1425	51.4815		49.7578	48.3366
NOVA1_c29	43.3118	55.809		50.0759	48.426
NOVA1_c30	48.3497	50.5277		51.2952	46.6918
NOVA1_c31	45.8875	53.1172		50.7029	47.4468

## Sheet: Fig6g Area
	Anc-1				Anc-2				Anc-3				Hum-1				Hum-2				Hum-3
d7	0.0769896	0.0839481	0.0736741	0.0522978	0.104234	0.109009	0.0955615	0.106935	0.0925496	0.117964	0.0981763	0.096317	0.0754593	0.0762711	0.0869022	0.0715437	0.0928874	0.0723022	0.0715748	0.0785378	0.155917	0.15721	0.167858	0.174199
d10	0.183437	0.139438	0.172809	0.160569	0.201513	0.235529	0.192068	0.186242	0.174404	0.180831	0.165265	0.183673	0.135594	0.140138	0.16343	0.186203	0.158092	0.136452	0.152699	0.157753	0.239884	0.265135	0.265947	0.249716
d14	0.348585	0.337567	0.370664	0.338399	0.407924	0.485135	0.342604	0.449719	0.340311	0.217329	0.336724	0.314933	0.233997	0.249351	0.239502	0.214107	0.342935	0.283652	0.327579	0.300201	0.419513	0.524984	0.461939	0.521594
d17	0.52325	0.49911	0.588996	0.510361	0.673544	0.852399	0.705335	0.698653	0.489221	0.307483	0.480098	0.432622	0.342074	0.398354	0.344317	0.333855	0.462412	0.380373	0.460867	0.403003	0.618641	0.649136	0.683167	0.684545
d21	0.722773	0.658923	0.734084	0.718921	0.872985	1.22112	0.864087	0.985	0.666164	0.44712	0.602633	0.638016	0.515403	0.557498	0.51244	0.496708	0.582367	0.491941	0.590705	0.523679	0.82353	0.869788	0.912379	0.986858
d25	0.945473	0.878197	0.954868	0.905519	1.01363	0.968536	0.983123	1.055	0.820674	0.645707	0.625252	0.710419	0.686196	0.69304	0.716994	0.649049	0.660905	0.577913	0.680157	0.592227	0.896945	0.987879	0.931461	0.967954
d29	0.964218	0.972844	0.990033	0.902198	0.99963	1.34673	1.02972	1.1093	0.935687	0.836121	0.876585	0.887378	0.792339	0.798401	0.76801	0.747911	0.637723	0.574976	0.678593	0.603695	0.901618	1.02963	1.00655	1.06799
d33	1.00486	0.898726	0.913317	1.00825	0.941421	1.06557	0.959178	0.992699	0.99867	0.917102	0.870019	0.945818	0.770012	0.79667	0.921914	0.757933	0.639056	0.650215	0.693449	0.585602	0.956745	1.21093	0.917987	1.11151

## Sheet: Fig6g Circularity
	Anc-1				Anc-2				Anc-3				Hum-1				Hum-2				Hum-3
d7	0.838	0.532	0.818	0.824	0.865	0.855	0.858	0.727	0.835	0.835	0.793	0.764	0.85	0.813	0.847	0.859	0.774	0.739	0.853	0.811	0.851	0.867	0.861	0.856
d10	0.851	0.885	0.863	0.886	0.884	0.851	0.692	0.877	0.868	0.885	0.897	0.894	0.883	0.87	0.876	0.884	0.886	0.855	0.888	0.843	0.894	0.891	0.887	0.884
d14	0.896	0.881	0.879	0.886	0.66	0.565	0.613	0.666	0.882	0.876	0.891	0.893	0.842	0.809	0.849	0.814	0.89	0.894	0.671	0.88	0.723	0.798	0.693	0.759
d17	0.896	0.883	0.878	0.882	0.518	0.402	0.504	0.567	0.891	0.896	0.887	0.896	0.884	0.897	0.898	0.886	0.882	0.892	0.64	0.888	0.611	0.649	0.586	0.772
d21	0.894	0.836	0.817	0.88	0.463	0.427	0.698	0.532	0.894	0.888	0.877	0.882	0.888	0.893	0.888	0.895	0.876	0.882	0.804	0.892	0.562	0.765	0.521	0.583
d25	0.893	0.874	0.842	0.883	0.806	0.833	0.824	0.782	0.881	0.85	0.86	0.883	0.89	0.854	0.89	0.891	0.864	0.892	0.731	0.872	0.754	0.789	0.852	0.795
d29	0.888	0.868	0.853	0.851	0.871	0.881	0.864	0.858	0.869	0.847	0.882	0.887	0.88	0.876	0.895	0.894	0.862	0.848	0.796	0.888	0.8	0.852	0.841	0.841
d33	0.893	0.844	0.872	0.876	0.879	0.901	0.853	0.825	0.85	0.841	0.864	0.86	0.879	0.886	0.899	0.888	0.844	0.856	0.838	0.88	0.832	0.889	0.869	0.859

## Sheet: Fig6g Solidity
	Anc-1				Anc-2				Anc-3				Hum-1				Hum-2				Hum-3
d7	0.986	0.835	0.976	0.984	0.987	0.99	0.983	0.926	0.975	0.977	0.971	0.961	0.978	0.965	0.979	0.984	0.945	0.933	0.978	0.969	0.982	0.99	0.991	0.991
d10	0.986	0.993	0.993	0.991	0.993	0.986	0.945	0.991	0.993	0.991	0.995	0.995	0.989	0.989	0.988	0.994	0.991	0.983	0.993	0.981	0.995	0.995	0.995	0.995
d14	0.996	0.996	0.994	0.996	0.942	0.877	0.899	0.933	0.995	0.995	0.996	0.996	0.985	0.963	0.984	0.969	0.996	0.996	0.915	0.993	0.942	0.986	0.926	0.954
d17	0.996	0.996	0.997	0.995	0.858	0.769	0.855	0.905	0.997	0.995	0.997	0.997	0.996	0.996	0.996	0.996	0.996	0.996	0.905	0.995	0.897	0.918	0.883	0.964
d21	0.997	0.981	0.98	0.995	0.82	0.825	0.924	0.927	0.997	0.996	0.995	0.994	0.996	0.997	0.996	0.997	0.995	0.996	0.958	0.997	0.886	0.948	0.867	0.875
d25	0.997	0.996	0.984	0.994	0.98	0.991	0.975	0.961	0.996	0.995	0.996	0.997	0.997	0.996	0.995	0.997	0.992	0.997	0.95	0.989	0.963	0.971	0.994	0.972
d29	0.997	0.997	0.989	0.992	0.991	0.998	0.994	0.984	0.988	0.991	0.997	0.996	0.996	0.997	0.995	0.997	0.99	0.987	0.975	0.997	0.979	0.994	0.99	0.99
d33	0.998	0.993	0.996	0.996	0.994	0.998	0.993	0.982	0.989	0.993	0.986	0.983	0.993	0.997	0.997	0.997	0.984	0.989	0.987	0.996	0.989	0.998	0.991	0.993

## Sheet: Fig6g Roundness
	Anc-1				Anc-2				Anc-3				Hum-1				Hum-2				Hum-3
d7	0.724	0.607	0.841	0.853	0.972	0.945	0.872	0.718	0.846	0.894	0.975	0.92	0.944	0.959	0.995	0.969	0.933	0.826	0.935	0.913	0.943	0.951	0.817	0.952
d10	0.816	0.855	0.769	0.905	0.937	0.899	0.753	0.87	0.962	0.933	0.992	0.947	0.945	0.961	0.926	0.963	0.944	0.921	0.906	0.931	0.962	0.977	0.874	0.915
d14	0.975	0.843	0.953	0.927	0.594	0.693	0.721	0.929	0.872	0.891	0.931	0.963	0.834	0.898	0.855	0.959	0.928	0.96	0.917	0.934	0.788	0.958	0.767	0.868
d17	0.982	0.861	0.855	0.85	0.537	0.562	0.859	0.96	0.887	0.93	0.9	0.953	0.855	0.989	0.954	0.924	0.918	0.967	0.974	0.968	0.939	0.823	0.666	0.676
d21	0.955	0.809	0.753	0.803	0.553	0.683	0.837	0.932	0.909	0.921	0.876	0.992	0.922	0.948	0.991	0.924	0.936	0.917	0.919	0.968	0.845	0.793	0.726	0.591
d25	0.944	0.852	0.905	0.843	0.805	0.895	0.81	0.939	0.907	0.793	0.833	0.909	0.921	0.941	0.975	0.922	0.957	0.931	0.793	0.963	0.71	0.786	0.812	0.726
d29	0.923	0.86	0.883	0.818	0.956	0.867	0.872	0.895	0.909	0.773	0.855	0.95	0.91	0.936	0.966	0.955	0.954	0.915	0.881	0.962	0.637	0.755	0.825	0.755
d33	0.963	0.779	0.871	0.853	0.953	0.922	0.773	0.747	0.927	0.775	0.886	0.954	0.951	0.959	0.974	0.869	0.908	0.913	0.876	0.895	0.735	0.914	0.912	0.798
