# Supplementary material for: Efficient high-precision homology-directed repair-dependent genome editing by HDRobust
Source: Nat Methods. 2023 Jul 20;20(9):1388–99. doi: 10.1038/s41592-023-01949-1 (PMC10482697; doi:10.1038/s41592-023-01949-1)
Supplement: Source Data Extended Data Fig. 1 — Numerical source data for plotting graphs [file 41592_2023_1949_MOESM12_ESM.xlsx]

## Sheet: Extended Data Fig1
	WT		R		P		PR		D		DR		DP		DPR
d0	50000	50000	50000	50000	50000	50000	50000	50000	50000	50000	50000	50000	50000	50000	50000	50000
d1	33861	17015	45613	39975	40722	22313	7946	11920	141157	183613	64464	52406	81005	97410	126654	127910
d2	148255	128827	187111	187519	100025	91058	92825	90787	168567	175665	6757	18985	76419	114256	79408	79239
d3	491234	467391	606783	634295	338256	358771	340973	369436	422829	455775	0	16607	191051	230111	82567	99346
d4	896640	860162	948811	979107	633887	741420	581309	667852	877212	976118	88749	108652	373375	445857	159260	178552
d5	1612894	1615679	1431657	1463244	1318689	1478461	1253001	1408425	1777828	1936309	384244	429757	887266	1056004	422557	507469
d6	2388043	2305033	2071897	2191658	2067482	2326431	2227932	2247157	2427511	2451150	700560	798855	1461037	1622778	752119	864781
