# Supplementary material for: Efficient high-precision homology-directed repair-dependent genome editing by HDRobust
Source: Nat Methods. 2023 Jul 20;20(9):1388–99. doi: 10.1038/s41592-023-01949-1 (PMC10482697; doi:10.1038/s41592-023-01949-1)
Supplement: Source Data Extended Data Fig. 2 — Numerical source data for plotting graphs. [file 41592_2023_1949_MOESM13_ESM.xlsx]

## Sheet: Extended Data Fig2a TTLL5
Amplicon position	WT	R	P	PR	D	DR	DP	DPR
1	0.125	0.112	0.125	0.142	0.0227	0.0231	0.00753
2	0.0194		0.0207	0.0259
3	0.0106		0.0162	0.0195
4	0.00798		0.0141	0.0191
5	0.0219	0.0289	0.0309	0.0317
6	0.187	0.189	0.161	0.179	0.105	0.0426	0.00813	0.0233
7	0.0132	0.0193	0.00939	0.0304
8	0.0834	0.0808	0.0544	0.0818	0.00888	0.0155
9	0.188	0.211	0.189	0.223	0.0338	0.034
10		0.0176	0.0114	0.0233
11	0.169	0.201	0.158	0.182	0.0205	0.0499
12	0.122	0.138	0.117	0.117	0.0132	0.03
13	0.00491		0.00821	0.0132
14	0.0699	0.081	0.0535	0.0586	0.00734	0.0234
15	0.0304		0.0151	0.0259		0.00872
16	0.00432		0.00735
17	0.00507		0.00567
18	0.0097	0.0124	0.0106
19			0.00605
20			0.00511
21
22	0.00564
23
24
25	0.00557
26					0.00609
27
28
29	0.00405
30
31
32
33
34
35	0.00597
36
37	0.0075
38
39	0.00583
40
41
42	0.0521	0.0625	0.0336	0.05	0.0116	0.0163
43
44
45
46
47
48
49
50	0.00461
51	0.00611
52	0.00592
53	0.00707
54	0.00863
55	0.0115
56	0.00995
57	0.00945		0.00967
58	0.00438
59	0.0075
60	0.00685
61	0.00927
62	0.00621
63	0.0141
64	0.0132
65	0.0138
66	0.0153
67	0.0271
68	0.0567	0.0388			0.0193	0.0158
69	0.0315				0.0127
70	0.0303				0.0127
71	0.0359				0.0187	0.00758
72	0.0388	0.0134			0.0193
73	0.0386				0.0235	0.013
74	0.0373				0.0237	0.0126
75	0.0402				0.0186	0.0126
76	0.0398					0.0133
77	0.0406					0.0126
78	0.0522				0.014	0.025
79	0.0515				0.0168	0.025
80	0.0547				0.018	0.025
81	0.0556				0.0184	0.0253
82	0.0539				0.0467	0.0419
83	0.058				0.0569	0.0433
84	0.0572				0.0593	0.06
85	0.0595				0.0588	0.0627
86	0.0768				0.0732	0.0722
87	0.0774				0.0849	0.0726
88	0.0913				0.0728	0.0725
89	0.105	0.0289			0.0732	0.0778
90	0.112	0.0375			0.0803	0.0775
91	0.114	0.0375			0.0906	0.0698
92	0.125	0.0397			0.0904	0.0715
93	0.126	0.0375			0.0978	0.0792
94	0.136	0.0402			0.133
95	0.148				0.21
96	0.157	0.0452			0.211	0.106
97	0.156				0.212
98	0.173				0.22	0.112
99	0.186		0.0792		0.228
100	0.217	0.1	0.0968		0.235	0.14
101	0.2				0.261
102	0.21				0.264
103	0.213	0.0888			0.264
104	0.237	0.0994	0.0995		0.3	0.196
105	0.256				0.325	0.203		0.0147
106	0.246				0.32	0.204
107	0.268				0.321	0.205
108	0.31				0.332	0.214
109	0.363		0.151		0.358	0.221
110	0.393		0.158		0.367	0.242
111	0.475		0.229	0.173	0.434	0.283
112	0.553		0.24	0.206	0.445	0.339	0.0347	0.0264
113	0.521		0.215	0.168	0.441	0.317
114	0.572		0.229	0.19	0.441	0.332	0.0196
115	0.692	0.346	0.331	0.254	0.462	0.399	0.0711	0.0485
116	0.656		0.288	0.232	0.453	0.341	0.0203
117	0.732		0.336	0.265	0.423	0.357
118	0.798		0.387	0.306	0.44	0.374
119	0.924	0.478	0.476	0.399	0.461	0.405
120	0.953	0.502	0.502	0.422	0.469	0.418
121	1.08	0.729	0.588	0.553	0.5	0.469
122	1.15	0.794	0.623	0.634	0.514	0.477		0.00923
123	1.41	1.01	0.885	0.936	0.547	0.496
124	1.54	1.09	0.991	1.06	0.575	0.566	0.046	0.0216
125	1.77	1.27	1.15	1.25	0.602	0.595	0.034
126	2.86	1.9	1.99	2.14	0.762	0.738	0.0526	0.0431
127	3.22	2.21	2.28	2.47	0.809	0.806	0.0972	0.074
128	3.79	2.6	2.64	2.87	0.987	0.952	0.0847	0.0593
129	4.11	2.9	2.94	3.11	1.06	1.03	0.101	0.071
130	4.72	3.32	3.41	3.54	1.36	1.27	0.0543	0.0399
131	5.02	3.55	3.65	3.8	1.39	1.35	0.0621	0.0422
132	5.48	3.97	4.04	4.18	1.53	1.51	0.0752	0.053
133	5.88	4.38	4.45	4.64	1.65	1.57	0.0785	0.0495
134	7.11	5.33	5.47	5.79	2.06	1.98	0.134	0.0857
135	10.3	8.33	8.07	8.62	2.37	2.26	0.124	0.112
136	12.2	10	9.64	10.2	2.59	2.46	0.155	0.135
137	13.2	10.8	10.6	11.2	2.7	2.56	0.213	0.239
138	14.3	12.3	11.6	12.3	2.76	2.61	0.25	0.283
139	16.8	14.6	14.1	14.8	3.01	3.16	0.817	0.8
140	18.2	17.1	15.5	16.3	2.8	2.7	0.241	0.231
141	19.2	17.9	16.4	17.3	3.03	2.81	0.19	0.186
142	20.5	19.2	17.6	18.7	3.07	2.88	0.203	0.197
143	21.7	20.3	18.7	20	3.17	3	0.195	0.197
144	24.9	22.9	21.6	22.9	3.57	3.53	0.258	0.282
145	26.3	24.1	23	24.1	3.89	3.91	0.198	0.206
146	27.1	24.9	23.7	24.7	3.96	4.02	0.195	0.208
147	27.8	25.6	24.2	25.2	4.2	4.34	0.219	0.205
148	30.8	28.5	26.6	27.7	5	5.11	0.233	0.25
149	34	31.6	29.2	30.5	5.63	5.74	0.249	0.269
150	34.4	32.6	29.5	30.8	5.72	5.84	0.253	0.279
151	35.6	33.7	30.5	31.7	6.03	6.11	0.248	0.285
152	36.3	34.2	31.1	32.4	5.94	6.04	0.247	0.291
153	38.2	36.2	33	34.1	6.44	6.7	0.342	0.399
154	39.2	37.1	33.8	34.9	6.79	6.95	0.311	0.364
155	40.2	38.3	34.9	36	6.91	7.12	0.365	0.406
156	40.6	38.8	35.1	36.2	6.97	7.16	0.336	0.396
157	40	38.1	34.3	35.6	7.03	7.22	0.327	0.372
158	38.7	36.8	33	34.1	7.01	7.19	0.328	0.375
159	38.9	37	33	34.1	7.06	7.25	0.371	0.428
160	39.2	37.5	33.3	34.4	7.01	7.29	0.342	0.392
161	38.4	37.1	32.8	33.6	6.78	7.09	0.337	0.389
162	38.4	36.9	32.7	33.5	6.69	7.07	0.342	0.408
163	37.8	36.4	32.2	33	6.67	7.03	0.353	0.407
164	37.5	36.1	31.9	32.5	6.77	7.08	0.355	0.398
165	37.1	35.5	31.3	32	6.83	7.09	0.377	0.441
166	36.2	34.2	30.6	31.2	6.78	7	0.348	0.393
167	34.3	32.4	28.7	29.4	6.72	6.93	0.432	0.499
168	32.1	30.2	26.6	27.3	6.66	6.79	0.368	0.392
169	28.6	26.8	23.9	24.3	6.45	6.51	0.341	0.367
170	27.4	25.5	23	23.2	6.42	6.52	0.359	0.387
171	24.7	22.3	20.4	20.5	6.16	6.26	0.229	0.326
172	23.9	21.6	19.6	19.8	6.11	6.23	0.257	0.363
173	18.2	16.7	14.8	14.8	4.87	5.08	0.179	0.255
174	11.5	10.7	9.35	9.18	4.05	4.27	0.0952	0.0969
175	10.7	10.1	8.77	8.54	3.91	4.14	0.155	0.165
176	10	9.44	8.23	8.05	3.62	3.81	0.147	0.171
177	8.73	7.57	7.21	6.89	3.13	3.31	0.0741	0.0641
178	8.11	6.72	6.74	6.37	3.08	3.29	0.133	0.142
179	7.12	5.92	5.84	5.48	2.81	2.99	0.0553	0.0606
180	6.98	5.68	5.65	5.42	2.73	2.94	0.0507	0.0474
181	5.68	4.6	4.45	4.12	2.57	2.84	0.0434	0.0405
182	4.67	3.75	3.49	3.12	2.5	2.64	0.0315	0.0257
183	3.65	2.85	2.37	2.2	2.43	2.55	0.0195
184	3.58	2.75	2.29	2.1	2.45	2.55	0.0244	0.018
185	3.22	2.38	2.02	1.83	2.42	2.51	0.02	0.0135
186	3	2.18	1.74	1.57	2.35	2.5		0.0115
187	2.74	1.98	1.47	1.28	2.28	2.45		0.00921
188	2.28	1.32	1.06	0.981	2.15	2.28
189	2.21	1.28	1.02	0.947	2.14	2.27		0.00811
190	1.99	1.17	0.892	0.813	2.06	2.2		0.00904
191	1.65	0.979	0.743	0.675	1.83	1.84
192	1.54	0.912	0.718	0.61	1.77	1.76
193	1.51	0.912	0.716	0.58	1.75	1.73	0.0161
194	1.42	0.844	0.648	0.515	1.67	1.69
195	1.16	0.648	0.549	0.438	1.34	1.33
196	1.13	0.582	0.515	0.396	1.31	1.31		0.00849
197	1.09	0.557	0.477	0.372	1.3	1.3		0.0194
198	1.01	0.498	0.403	0.313	1.21	1.2		0.0229
199	0.931	0.478	0.341	0.252	1.19	1.18		0.0245
200	0.844	0.443	0.319	0.212	1.13	1.14		0.023
201	0.788	0.416	0.253	0.176	1.1	1.11
202	0.678	0.351	0.21	0.147	1.04	1.04
203	0.555	0.307	0.179	0.134	0.843	0.858
204	0.546	0.306	0.181	0.129	0.84	0.856
205	0.535	0.27	0.179	0.123	0.818	0.832	0.0151
206	0.49	0.239	0.146	0.0962	0.729	0.771
207	0.491	0.239	0.145	0.0986	0.728	0.765
208	0.425	0.192	0.122	0.0891	0.631	0.673
209	0.432	0.196	0.122	0.0925	0.631	0.672		0.00864
210	0.397	0.189	0.103	0.0901	0.595	0.608
211	0.395	0.183	0.102	0.0889	0.597	0.605
212	0.375	0.173	0.0891	0.0819	0.574	0.579
213	0.354	0.169	0.0794	0.0719	0.563	0.569
214	0.359	0.171	0.0778	0.0632	0.558	0.564
215	0.359	0.174	0.0757	0.0595	0.555	0.568
216	0.347	0.177	0.0784	0.0547	0.547	0.548
217	0.345	0.176	0.0807	0.0585	0.536	0.534
218	0.243	0.157	0.078	0.0625	0.353	0.36
219	0.227	0.149	0.0689	0.0568	0.349	0.354	0.0171
220	0.209	0.142	0.0576	0.0444	0.33	0.332
221	0.21	0.144	0.0633	0.0511	0.327	0.314
222	0.21	0.124	0.061	0.0447	0.297	0.288		0.0184
223	0.21	0.127	0.0556	0.0433	0.299	0.291	0.0188	0.0207
224	0.205	0.117	0.0501	0.0411	0.294	0.283	0.0186	0.0191
225	0.179	0.115	0.0391	0.0391	0.272	0.275	0.0176	0.0161
226	0.0651	0.037	0.0375	0.0382	0.0676	0.0177		0.0127
227	0.0595	0.0416	0.0394	0.0388	0.0668	0.0141		0.0127
228	0.0425	0.0293	0.0346	0.0358	0.0218
229	0.0462	0.089	0.0317	0.0572	0.021	0.0161		0.00976
230	0.023	0.0197	0.0253	0.0275	0.0111
231	0.0178		0.0256	0.022	0.00911
232	0.0168	0.0276	0.035	0.0314	0.00945
233	0.0179	0.0274	0.0331	0.0299	0.00915
234	0.0252	0.0223	0.0326	0.029	0.0161	0.00516
235	0.106	0.0894	0.104	0.0847	0.0739	0.0183		0.0098
236	0.0176		0.0193	0.0261	0.0112
237	0.0217	0.0298	0.0246	0.0405	0.0183
238	0.0791	0.0896	0.0746	0.087	0.0683	0.012		0.0133
239	0.0675	0.069	0.067	0.0907	0.0502	0.00928		0.0074
240	0.198	0.208	0.171	0.193	0.126	0.0309	0.0119	0.0244
241	0.0264	0.0223	0.0286	0.0329	0.0155
242	0.0741	0.0744	0.0872	0.0813	0.0459	0.0139		0.0115
243	0.0705	0.0715	0.073	0.0863	0.0606	0.0101		0.012
244	0.0692	0.0659	0.0575	0.0712	0.0357	0.0123
245	0.0529	0.0556	0.058	0.0579	0.0243	0.00945
246	0.0403	0.0296	0.0403	0.0283	0.0126
247	0.0318	0.0227	0.0238	0.0235
248	0.112	0.0569	0.0646	0.0691	0.0424	0.0117
249	0.301	0.22	0.234	0.255	0.157	0.039		0.0293

## Sheet: Extended Data Fig2a RB1CC1
Amplicon position	WT	R	P	PR	D	DR	DP	DPR
1	0.0957	0.131	0.0798	0.144	0.017576	0.021	0.00368	0.0144
2		0.0139	0.00793
3		0.0087
4		0.0087		0.00689
5	0.0944	0.087	0.051	0.0749		0.0143
6	0.0376	0.0409	0.0217	0.015	0.00542208
7	0.0381	0.0174	0.013	0.00407	0.00483631			0.00717
8	0.044	0.0539	0.0259	0.0194	0.00627625
9	0.0393	0.0383	0.0232	0.0269	0.00410511
10	0.0261	0.0357	0.0199	0.0241	0.00558456
11	0.107	0.11	0.0909	0.098	0.0131341	0.0154
12	0.00525	0.0113	0.00858	0.0103	0.00489013
13	0.0306	0.0339	0.0228	0.0263	0.00646285			0.00981
14	0.0377	0.0383	0.0277	0.0379	0.00680946			0.0116
15	0.0156	0.0165	0.015	0.00469	0.00343028			0.00935
16	0.0232	0.0513	0.0424	0.0413	0.0119329	0.00735
17	0.0145	0.0278	0.0137	0.015	0.00537381
18					0.00207161
19		0.00696			0.00253783
20	0.0387	0.0165	0.022		0.00251457
21	0.0491	0.0296	0.0208	0.00971	0.00176716			0.00905
22	0.056	0.0444	0.0232	0.0125	0.00178088			0.00986
23	0.0734	0.0661	0.057	0.0348	0.00550165	0.0156	0.00417	0.0108
24	0.0883	0.0592	0.0409	0.0172	0.00252248		0.00404	0.0102
25	0.0931	0.0644	0.0446	0.0178	0.00249758	0.0283	0.00376
26	0.096	0.0696	0.0484	0.0166		0.0296
27	0.1	0.08	0.0515	0.0194		0.0919
28	0.119	0.108	0.059	0.0291		0.0941
29	0.153	0.124	0.0731	0.0354	0.0587834	0.0985
30	0.18	0.124	0.0737	0.0298	0.0650467	0.11
31	0.183	0.128	0.0726	0.0304	0.0675046	0.121
32	0.186	0.13	0.0727	0.0304	0.0675046	0.125
33	0.218	0.132	0.0713	0.0403		0.135	0.00263
34	0.229	0.136	0.0762	0.0375		0.134	0.00271
35	0.257	0.158	0.0913	0.041		0.453
36	0.247	0.15	0.0865	0.0403		0.455
37	0.253	0.144	0.088	0.0375		0.456	0.00341
38	0.245	0.145	0.084	0.0381		0.456
39	0.302	0.183	0.107	0.0416	0.117246	0.544
40	0.317	0.197	0.114	0.0403	0.11715	0.551
41	0.317	0.197	0.116	0.0438	0.117556	0.55
42	0.358	0.217	0.124	0.046	0.13087	0.551	0.0037
43	0.373	0.214	0.128	0.046	0.130769	0.551
44	0.383	0.231	0.139	0.0629	0.131256	0.564
45	0.406	0.278	0.146	0.0857	0.130894	0.569	0.00271
46	0.439	0.303	0.175	0.0936	0.132994	0.57	0.014
47	0.456	0.308	0.171	0.0857	0.131325	0.572	0.0133
48	0.481	0.324	0.185	0.0989	0.15208	0.583	0.0133
49	0.484	0.333	0.19	0.0898	0.149962	0.584	0.0134
50	0.507	0.328	0.211	0.107	0.161701	0.611	0.0141
51	0.487	0.324	0.203	0.11	0.162278	0.606	0.0145
52	0.533	0.359	0.233	0.138	0.250652	0.637	0.0143
53	0.562	0.369	0.254	0.148	0.283627	0.688	0.0192	0.0216
54	0.559	0.377	0.249	0.148	0.280892	0.682	0.0145
55	0.578	0.4	0.268	0.155	0.285363	0.682	0.0134
56	0.652	0.454	0.314	0.2	0.2952	0.734	0.0158
57	0.654	0.475	0.326	0.208	0.308536	0.735	0.0164
58	0.685	0.478	0.343	0.222	0.28217	0.736	0.0154
59	0.73	0.524	0.389	0.233	0.28328	0.74	0.016
60	0.813	0.594	0.498	0.338	0.288222	0.755	0.0152
61	0.842	0.609	0.523	0.356	0.291771	0.76	0.0155
62	0.848	0.652	0.548	0.357	0.29953	0.762	0.0184
63	0.856	0.743	0.577	0.361	0.295999	0.776	0.0159
64	0.878	0.772	0.635	0.42	0.340787	0.78	0.0216	0.022
65	0.952	0.815	0.714	0.502	0.391799	0.829	0.0228	0.0188
66	1.14	0.931	0.862	0.628	0.385562	0.853	0.019	0.0227
67	1.22	0.962	0.923	0.644	0.387502	0.859	0.0242	0.0284
68	1.51	1.36	1.26	0.981	0.393084	0.872	0.0199	0.0185
69	1.76	1.62	1.58	1.3	0.394412	0.9	0.0207	0.0249
70	2.1	1.98	1.89	1.62	0.404741	0.936	0.0233	0.0284
71	2.89	2.58	2.63	2.13	0.414833	0.936	0.0203	0.0431
72	3.83	3.63	3.61	3.09	0.495913	1.03	0.0229	0.0456
73	4.89	4.96	4.97	3.86	0.461418	1.09	0.0367	0.0785
74	5.71	5.8	5.81	4.93	0.482623	1.2	0.0372	0.084
75	6.93	7.18	6.97	6.09	0.606811	1.38	0.0449	0.109
76	7.33	7.72	7.44	6.51	0.649084	1.42	0.038	0.0986
77	7.7	8.08	7.79	6.94	0.658386	1.47	0.04	0.104
78	8.01	8.5	8.16	7.3	0.676024	1.48	0.0414	0.113
79	8.32	8.82	8.44	7.58	0.686027	1.52	0.0402	0.1
80	9.11	9.3	8.76	7.97	0.954551	2.37	0.0373	0.0989
81	9.95	10.2	9.57	8.75	1.15595	2.72	0.0504	0.114
82	10.5	10.8	10	9.24	1.27016	2.85	0.0486	0.119
83	13.6	14.2	12.6	11.5	1.96863	3.97	0.142	0.285
84	15.6	16.2	14.3	13	2.14599	4.03	0.066	0.173
85	19.8	19.8	17.1	16	2.23302	4.02	0.0764	0.198
86	20.5	20.7	17.7	16.5	2.15966	3.99	0.0733	0.21
87	21.7	21.7	18.6	17.4	2.23055	4.04	0.0887	0.255
88	22.3	22.3	19	17.9	2.27495	4.12	0.101	0.298
89	23.1	23.5	19.9	18.8	2.30734	4.19	0.0976	0.285
90	23.8	24.2	20.3	19.3	2.27122	4.19	0.117	0.348
91	23.1	23.8	20	18.9	2.24538	4.16	0.0714	0.235
92	23.3	24	20.2	19.3	2.26514	4.21	0.0706	0.234
93	22.7	23.9	20.1	19.2	2.34573	4.29	0.0764	0.232
94	22.6	23.9	20.1	19.2	2.34435	4.28	0.0704	0.221
95	20	22.1	18.7	17.6	2.30405	4.21	0.0631	0.21
96	19.6	22	18.6	17.6	2.30374	4.17	0.0567	0.188
97	19.3	21.7	18.3	17.4	2.26616	4.15	0.0571	0.186
98	19.1	21.6	18.2	17.3	2.16482	4.14	0.0625	0.187
99	18.4	21.1	18	17	2.13414	4.03	0.0534	0.176
100	17.6	20.7	17.6	16.5	1.83266	3.18	0.0568	0.177
101	17	20.3	17.2	16.2	1.78346	2.77	0.0609	0.174
102	16.5	20	17.1	16	1.45749	2.56	0.0563	0.17
103	15.7	19.5	16.5	15.1	1.39637	2.49	0.0549	0.176
104	15.3	19.2	16.4	14.8	1.46125	2.36	0.0635	0.167
105	15.4	19.2	16.7	15.2	1.17536	2.06	0.0734	0.189
106	15	19	16.5	14.8	1.08858	1.9	0.0641	0.16
107	14	18	15.7	13.9	0.83687	1.69	0.0641	0.162
108	14.7	18.8	16.2	14.6	0.920176	1.9	0.0648	0.167
109	14.8	18.9	16.2	14.7	0.94736	1.89	0.0655	0.17
110	14.5	18.7	16	14.4	0.963711	1.85	0.0648	0.167
111	14.7	18.9	16.1	14.3	0.998705	1.91	0.0674	0.18
112	15.3	20.4	16.8	15.1	1.0703	2.05	0.0715	0.225
113	15.2	20.5	16.7	14.9	1.08779	1.97	0.0727	0.232
114	14.9	20.2	16.5	14.7	1.07846	1.97	0.0749	0.221
115	14.4	19.8	15.9	14.3	1.10609	2.01	0.0766	0.216
116	14.4	19.8	15.9	14.3	1.15997	2.04	0.0759	0.216
117	14	19.7	15.4	13.9	1.13035	1.92	0.0785	0.217
118	14.4	20.1	15.6	14.2	1.1415	1.97	0.0781	0.236
119	14.2	19.7	15.3	14	1.16197	1.96	0.0804	0.231
120	14.2	19.6	15.1	13.8	1.14344	1.94	0.0765	0.23
121	14.1	19.5	15.1	13.7	1.15316	1.94	0.0766	0.23
122	14.1	19.4	14.9	13.6	1.18842	1.95	0.0789	0.237
123	14.2	19.5	15	13.6	1.15918	1.92	0.0825	0.236
124	14	19.2	14.8	13.4	1.16589	1.9	0.083	0.234
125	14.2	19.3	14.8	13.5	1.22128	1.98	0.133	0.338
126	13.7	18.8	14.4	13	1.12229	1.83	0.0823	0.216
127	13.3	17.9	13.9	12.7	1.14103	1.86	0.0866	0.22
128	13.2	17.6	13.7	12.4	1.17307	1.87	0.098	0.24
129	12.2	16.4	12.5	11.3	1.09546	1.79	0.0849	0.215
130	11.6	15.7	12.1	10.8	1.05306	1.8	0.094	0.23
131	10.2	13.7	10.6	9.3	1.07892	1.8	0.105	0.229
132	9.17	12.4	9.51	8.28	0.947999	1.73	0.0848	0.187
133	8.85	11.9	9.21	8.02	0.928714	1.73	0.101	0.218
134	7.57	10.2	7.91	7.02	0.784107	1.59	0.0873	0.232
135	5.03	6.79	5.27	4.98	0.588582	1.09	0.0467	0.12
136	4.58	6.21	4.69	4.45	0.63529	1.08	0.0436	0.141
137	4.42	5.96	4.48	4.22	0.476082	1.01	0.0365	0.114
138	3.89	5.17	4.06	3.71	0.402929	0.875	0.0313	0.0847
139	3.86	5.08	4.01	3.7	0.419012	0.888	0.0506	0.106
140	3.55	4.71	3.71	3.39	0.378164	0.843	0.032	0.0811
141	3.39	4.41	3.5	3.23	0.3552	0.841	0.0319	0.0787
142	2.37	2.67	2.52	2.06	0.290906	0.759		0.0375
143	1.96	2.14	1.98	1.7	0.23008	0.624	0.0197	0.0549
144	1.56	1.59	1.61	1.37	0.217046	0.627
145	1.54	1.35	1.45	1.23	0.252937	0.649	0.0216	0.0534
146	1.26	1.07	1.18	0.893	0.218882	0.591	0.0139
147	1.2	1.02	1.09	0.804	0.211811	0.582
148	1.1	0.924	0.989	0.676	0.200847	0.546
149	1.01	0.842	0.898	0.59	0.199449	0.515
150	0.958	0.786	0.818	0.559	0.196371	0.498
151	0.933	0.772	0.787	0.551	0.196207	0.479	0.0132
152	0.773	0.611	0.6	0.378	0.191585	0.46	0.00979
153	0.649	0.516	0.482	0.318	0.176343	0.44
154	0.649	0.512	0.478	0.317	0.177323	0.436	0.00959
155	0.563	0.466	0.43	0.353	0.170517	0.361	0.0115
156	0.458	0.378	0.337	0.238	0.159112	0.324
157	0.43	0.34	0.305	0.22	0.15875	0.318
158	0.405	0.284	0.259	0.223	0.158364	0.295
159	0.334	0.217	0.219	0.152	0.124823	0.256
160	0.336	0.217	0.204	0.154	0.12666	0.253
161	0.323	0.195	0.188	0.135	0.127366	0.232
162	0.321	0.2	0.184	0.138	0.130221	0.232
163	0.313	0.18	0.178	0.133	0.126481	0.23
164	0.291	0.173	0.147	0.121	0.126633	0.218
165	0.266	0.159	0.127	0.123	0.113952	0.209
166	0.279	0.167	0.121	0.123	0.127051	0.211
167	0.235	0.162	0.11	0.121	0.124065	0.213
168	0.222	0.159	0.0998	0.118	0.124028	0.211
169	0.225	0.147	0.0949	0.132	0.12479	0.211
170	0.2	0.142	0.0954	0.126	0.12491	0.209
171	0.204	0.129	0.092	0.126	0.128168	0.204
172	0.204	0.13	0.0877	0.0987	0.124998	0.205
173	0.204	0.126	0.0832	0.102	0.124596	0.204
174	0.175	0.103	0.0706	0.0655	0.111603
175	0.165	0.0931	0.0693	0.0683	0.114084
176	0.159	0.102	0.07	0.0661	0.114344
177	0.154	0.0983	0.0673	0.0542	0.113584	0.147
178	0.135	0.0835	0.0511	0.0476	0.112875	0.146
179	0.0578	0.0583	0.0338	0.0313	0.0705652	0.0674
180	0.0653	0.0539	0.0337	0.0313	0.0457672	0.0659
181	0.0625	0.0522	0.0299	0.0369	0.0369368	0.0699
182	0.059	0.0539	0.0287	0.0335	0.0371144	0.0674
183	0.0665	0.06	0.0274	0.0184	0.036971	0.0708
184	0.0746	0.0748	0.0278	0.0212	0.0184105	0.0699
185	0.0567	0.0505	0.021	0.00469	0.018588	0.0321
186	0.0637	0.0496	0.0202	0.0335	0.0180947
187	0.0811	0.0618	0.0244	0.0404	0.0228143
188	0.0626	0.0496	0.0178	0.0392	0.0210982
189	0.047	0.04			0.00872213
190	0.0464	0.0365			0.00814275
191	0.0417	0.0365	0.0162	0.0357	0.00865759
192	0.0417	0.0391			0.00796934
193	0.0417	0.0391			0.00778221
194	0.0486	0.0496			0.00851263
195	0.0492	0.0496	0.0103		0.00811784
196	0.0411	0.0331	0.00857	0.00344
197	0.0411	0.0287		0.00627
198	0.0377	0.0287
199	0.0411	0.0244			0.00821852
200	0.0458	0.0304		0.00593	0.00892049
201	0.0399	0.027			0.0205549
202	0.0422	0.0435		0.00344
203	0.0381	0.0304		0.00627
204	0.0387	0.0261
205	0.0324	0.0296	0.0115	0.0232	0.0204383
206	0.0348	0.0348	0.00667
207	0.0354	0.0322	0.00428
208	0.0296	0.0304
209	0.0261	0.0226
210	0.0306	0.027		0.00627	0.00551014
211	0.041	0.0244
212	0.0191	0.0226
213	0.0191	0.0235
214	0.026	0.0165		0.0125
215	0.0225	0.0157
216	0.0185	0.0122
217	0.03	0.0148		0.00627
218	0.0372	0.0531	0.0298	0.0454		0.0116
219	0.0185	0.013		0.00689
220	0.015	0.0122
221	0.0116	0.0122		0.00627
222	0.0174	0.0183	0.00557	0.0188
223	0.0168	0.0217		0.00751			0.00131
224	0.0087	0.0148
225	0.249	0.299	0.188	0.229	0.026883	0.0488	0.00422	0.0127
226	0.00811	0.0157		0.00689
227	0.00465	0.0148		0.00627
228	0.00405	0.0148		0.00627
229	0.00405	0.0148		0.00344
230				0.00344
231				0.00627
232		0.0122	0.00572	0.00689
233		0.00783		0.00469
234	0.00405			0.00469
235	0.0105	0.0122	0.0113	0.0191
236
237
238	0.011	0.0087
239	0.0111	0.0087	0.0191	0.0338
240
241
242	0.00465	0.00957	0.0156	0.0116
243	0.0237	0.0348	0.0136	0.0213	0.00540737
244	0.0318	0.0313	0.0156	0.0156	0.00444219
245	0.0894	0.117	0.101	0.166	0.00893151	0.014
246	0.0179	0.0139	0.00933
247	0.0833	0.0644	0.0498	0.0664	0.00807671	0.0131
248		0.00783		0.00344
249	0.127	0.183	0.112	0.131	0.0198907	0.0198
250	0.011	0.00783	0.00561	0.00689
251	0.0294	0.0374	0.0277	0.0263	0.00302208
252	0.0831	0.129	0.0987	0.105	0.0110483	0.0193
253	0.159	0.103	0.0909	0.103	0.0237952	0.0261		0.0116
254		0.00609	0.0129	0.0154		0.00597
255	0.0087	0.00696	0.00676	0.00344
256	0.0335	0.0278	0.0126	0.00813
257	0.133	0.165	0.0903	0.0799	0.0139776	0.0271

## Sheet: Extended Data Fig2a VCAN
Amplicon position	WT	R	P	PR	D	DR	DP	DPR
1	0.263	0.325	0.188	0.464	0.228882	0.499	0.116	0.0245
2	0.11	0.184	0.0847	0.32	0.08496	0.418	0.109	0.0194
3	0.103	0.171	0.0849	0.298	0.0797815	0.358	0.102	0.0185
4	0.156	0.23	0.111	0.34	0.118369	0.376	0.104	0.0208
5	0.167	0.241	0.132	0.364	0.144244	0.388	0.102	0.0203
6	0.0987	0.173	0.078	0.293	0.0851019	0.341	0.0974	0.0179
7	0.157	0.253	0.139	0.336	0.131671	0.369	0.101	0.0198
8	0.14	0.23	0.139	0.334	0.124165	0.371	0.0986	0.0195
9	0.0824	0.176	0.0757	0.272	0.0765787	0.338	0.0963	0.018
10	0.166	0.264	0.144	0.341	0.147854	0.379	0.0968	0.0207
11	0.0813	0.165	0.0717	0.264	0.0736379	0.335	0.0943	0.0184
12	0.0992	0.185	0.0872	0.271	0.0884866	0.341	0.0924	0.0199
13	0.118	0.193	0.112	0.284	0.107788	0.335	0.0919	0.0195
14	0.111	0.185	0.102	0.273	0.0982937	0.33	0.091	0.0195
15	0.103	0.162	0.0835	0.248	0.074144	0.306	0.0888	0.0183
16	0.0917	0.14	0.0762	0.229	0.0706094	0.289	0.0856	0.0174
17	0.157	0.149	0.105	0.251	0.0619921	0.287	0.0842	0.0175
18	0.111	0.124	0.0734	0.226	0.0511049	0.265	0.0789	0.0173
19	0.109	0.127	0.0764	0.227	0.0509535	0.275	0.0825	0.0181
20	0.0467	0.116	0.0517	0.186	0.0427205	0.244	0.0759	0.0171
21	0.0587	0.141	0.051	0.353	0.047031	0.527	0.133	0.0452
22	0.046	0.109	0.0484	0.181	0.04335	0.275	0.0736	0.0171
23	0.0513	0.115	0.0445	0.17	0.0408809	0.258	0.07	0.0191
24	0.052	0.11	0.0409	0.166	0.0383563	0.23	0.0651	0.0185
25	0.0499	0.108	0.0359	0.17	0.0334122	0.282	0.0693	0.0214
26	0.0518	0.107	0.0367	0.188	0.0273103	0.31	0.0678	0.0216
27	0.0492	0.0999	0.0317	0.132	0.0236364	0.265	0.0586	0.0171
28	0.0706	0.109	0.0405	0.136	0.0285276	0.294	0.0611	0.0182
29	0.0615	0.0996	0.0331	0.109	0.020151	0.283	0.0565	0.0166
30	0.06	0.104	0.0312	0.146	0.0208706	0.326	0.0667	0.0219
31	0.0679	0.105	0.0345	0.208	0.0223104	0.457	0.108	0.0429
32	0.0722	0.116	0.0399	0.113	0.019179	0.335	0.0559	0.0185
33	0.0774	0.125	0.0399	0.108	0.0313805	0.352	0.0616	0.017
34	0.0968	0.136	0.0552	0.105	0.0364257	0.367	0.0546	0.0171
35	0.0958	0.14	0.0539	0.141	0.0446009	0.388	0.0597	0.0189
36	0.152	0.193	0.0989	0.174	0.0680477	0.466	0.0632	0.0251
37	0.149	0.192	0.111	0.174	0.069229	0.448	0.0583	0.0237
38	0.17	0.209	0.13	0.172	0.0770063	0.445	0.0512	0.0177
39	0.179	0.213	0.13	0.141	0.069444	0.38	0.0227	0.00896
40	0.194	0.235	0.137	0.168	0.083989	0.408	0.0269	0.00951
41	0.23	0.27	0.178	0.198	0.0942213	0.433	0.0205	0.00932
42	0.256	0.306	0.202	0.246	0.110541	0.499	0.0296	0.015
43	0.306	0.359	0.268	0.3	0.165594	0.527	0.0272	0.00939
44	0.469	0.497	0.411	0.427	0.244411	0.69	0.0282	0.0109
45	0.553	0.584	0.503	0.548	0.317959	0.687	0.028	0.0108
46	0.892	0.927	0.859	0.883	0.573982	1.04	0.0307	0.0122
47	1.15	1.2	1.17	1.22	0.79565	1.08	0.0384	0.0254
48	1.3	1.33	1.35	1.44	0.923019	1.1	0.0266	0.0212
49	1.64	1.59	1.71	1.84	1.14434	1.2	0.0627	0.0374
50	1.89	1.83	2.08	2.17	1.4164	1.18	0.0257	0.0269
51	2.57	2.39	2.88	2.95	1.99672	1.44	0.0418	0.0365
52	3.43	3.08	4.06	3.88	2.728	1.59	0.0453	0.0379
53	4.08	3.71	4.87	4.61	3.38001	1.99	0.0346	0.0407
54	4.54	4.14	5.45	5.17	3.79401	2.15	0.05	0.0507
55	5.15	4.76	6.19	5.94	4.38484	2.44	0.0701	0.0677
56	5.47	5.08	6.63	6.31	4.75309	2.64	0.0958	0.0801
57	5.72	5.31	6.93	6.56	4.94806	2.74	0.0541	0.059
58	6.46	6.03	7.66	7.23	5.47292	3.92	0.0706	0.0756
59	7.29	6.75	8.57	7.98	6.0991	4.65	0.0781	0.0715
60	8.95	8.47	10.1	9.5	7.51316	6.2	0.0934	0.0937
61	9.49	8.98	10.8	10.1	8.06971	6.61	0.0992	0.106
62	12.6	11.9	13.6	12.5	10.2651	9.67	0.163	0.173
63	14.1	13	15.1	13.8	11.3825	10.4	0.444	0.427
64	16.9	15.7	18.4	16.6	14.0561	10.4	0.197	0.173
65	17.7	16.6	19.4	17.5	14.8479	10.5	0.174	0.156
66	19.3	18	21.2	19.3	16.6263	10.6	0.186	0.188
67	22.6	20.9	24.7	22.6	19.3881	10.9	0.218	0.263
68	25.1	23.1	27.6	25	21.7291	11.3	0.258	0.277
69	27.6	26	29.5	26.9	23.3239	19.4	0.51	0.379
70	28.7	27	30.7	28.1	24.4961	19.5	0.525	0.39
71	30.5	28.7	32.5	29.8	25.8629	20.1	0.606	0.433
72	31.5	29.9	33.5	30.8	26.6717	20.9	0.535	0.416
73	31.9	30.3	33.8	31.1	26.8134	21.5	0.564	0.422
74	33.3	31.8	35.2	32.6	27.917	22.5	0.544	0.419
75	34.5	33.2	36.5	33.9	28.942	23.8	0.666	0.47
76	39.4	38.2	41.2	38.5	33.1103	25.4	0.629	0.493
77	41.4	40.2	43.1	40.4	34.9928	26.9	0.77	0.552
78	44	43.4	45.8	43.2	37.8392	27.8	0.776	0.552
79	45.2	44.8	47.1	44.5	39.2774	29.1	0.833	0.594
80	45.8	45.4	47.6	45	39.6783	29.7	0.869	0.639
81	46.8	46.7	48.8	46.3	40.9457	30.1	0.88	0.627
82	49.1	49.8	51	48.9	43.4202	34.7	0.894	0.639
83	52.1	53.1	54.4	52.2	46.9605	33.9	0.872	0.645
84	51.8	52.9	54.2	52.2	46.7322	33.9	0.894	0.652
85	52.2	53.5	54.7	52.8	47.3361	33.9	0.879	0.633
86	51.4	53	53.6	52.1	46.5828	34.6	0.887	0.638
87	51	52.7	53.2	51.8	46.2492	34.2	0.89	0.633
88	51.7	53.7	54.1	53.1	47.1449	33.2	1.04	0.744
89	50.9	52.9	53.4	52.5	46.5754	32.6	0.887	0.646
90	48.9	51.2	51.4	50.9	44.8773	32.6	1.28	0.983
91	43.6	46.1	46.1	46.1	40.3879	32.1	0.849	0.618
92	38	40.3	40.2	40.5	34.8675	31.6	0.845	0.599
93	31.5	33.4	33.5	33.6	29.0787	30.8	1.01	0.703
94	28.1	29.9	29.9	30	26.0589	30.4	0.82	0.549
95	25.3	26.7	26.8	26.9	23.3626	29.7	0.82	0.56
96	20.6	21.2	22.1	22	19.058	27	0.834	0.54
97	17.8	18.1	19.5	19.2	16.6188	21.2	0.847	0.563
98	15.7	16	17.4	17.3	14.9901	18.2	0.705	0.448
99	14.7	14.9	16.4	16.3	14.2989	17.5	0.698	0.445
100	13	13.3	14.5	14.5	12.6875	16.5	0.661	0.379
101	11.9	12.2	13.4	13.3	11.8159	15.2	0.706	0.399
102	9.7	10.2	10.8	10.9	9.69087	14.2	0.569	0.325
103	8.67	9.21	9.44	9.69	8.73456	13.7	0.598	0.337
104	7.41	8.14	7.94	8.35	7.65674	13.3	0.558	0.308
105	5.22	5.48	6.43	6.8	6.25899	5.13	0.303	0.203
106	4.25	4.62	5.16	5.61	5.15456	4.81	0.287	0.192
107	3.68	4	4.35	4.83	4.3622	4.46	0.21	0.181
108	3.39	3.72	3.98	4.45	4.01454	4.45	0.207	0.179
109	3.05	3.42	3.56	3.99	3.72308	4.38	0.195	0.177
110	2.67	3.03	3.02	3.39	3.15298	4.15	0.167	0.169
111	2.36	2.69	2.61	2.92	2.75515	3.83	0.152	0.163
112	1.84	2.11	1.9	2.2	2.14046	3.46	0.141	0.139
113	1.29	1.5	1.2	1.38	1.27342	2.7	0.0362	0.0558
114	0.911	1.14	0.863	1.03	0.89834	2.18	0.0236	0.0392
115	0.686	0.827	0.62	0.703	0.60146	1.84	0.0102	0.0292
116	0.555	0.676	0.467	0.558	0.48252	1.51	0.00762	0.0157
117	0.547	0.655	0.456	0.525	0.450022	1.46		0.016
118	0.395	0.468	0.334	0.389	0.30275	1.2
119	0.35	0.4	0.24	0.305	0.26133	1.16
120	0.302	0.365	0.21	0.246	0.232875	1.12
121	0.261	0.311	0.172	0.211	0.216597	0.917
122	0.237	0.283	0.149	0.182	0.196222	0.858
123	0.224	0.274	0.124	0.171	0.171444	0.828
124	0.211	0.255	0.114	0.152	0.173114	0.769
125	0.192	0.231	0.0958	0.12	0.15135	0.751
126	0.16	0.202	0.0807	0.104	0.14159	0.632
127	0.139	0.162		0.091	0.1366	0.502
128	0.148	0.159		0.09	0.125131	0.5
129	0.124	0.139		0.0736	0.119194	0.44
130	0.107	0.12		0.0673	0.112409	0.319
131	0.101	0.108		0.0648	0.111475	0.29
132	0.0841	0.0952		0.053	0.0967405	0.233
133	0.0806	0.0901		0.0526	0.0962025	0.216
134	0.0716	0.0742		0.053	0.0961905	0.165
135	0.0696	0.0728		0.0511	0.0949989	0.152
136	0.0675	0.0647		0.0462	0.0970112	0.151
137	0.0632	0.0518		0.0495	0.10139	0.121
138	0.069	0.0532		0.0426	0.102522	0.0993
139	0.0515	0.0432			0.0919464	0.0929
140	0.0474	0.0417		0.0298	0.0142699	0.0868
141	0.0389	0.0336		0.0208	0.0138899	0.0485
142	0.0382	0.0353		0.0231	0.0152748	0.0441
143	0.0337	0.0279		0.0183
144	0.02	0.0269		0.0171	0.0124832
145	0.0217	0.0257		0.0226	0.0165373	0.0182
146	0.0244	0.0291		0.0246	0.0176073
147	0.0261	0.0315	0.0226	0.0283	0.0169333	0.0167
148	0.0285	0.038	0.0287	0.0268	0.0197055	0.0191
149	0.035	0.0423	0.0365	0.0413	0.0240148
150	0.025	0.036	0.027	0.0368	0.0213991
151	0.0267	0.0356	0.0274	0.041	0.0210611	0.0324	0.00806	0.00194
152	0.0263	0.0383	0.0288	0.0452	0.0242209	0.0384	0.0174	0.0084
153	0.0254	0.0377	0.0297	0.0445	0.0250551	0.0369	0.0186	0.00972
154	0.0281	0.0364	0.0307	0.0478	0.0275007	0.0402	0.0186	0.0102
155	0.0305	0.0387	0.0333	0.0501	0.0289948	0.0426	0.0186	0.00992
156	0.0359	0.0488	0.0448	0.0571	0.0338376	0.0487	0.0195	0.00978
157	0.0434	0.0523	0.0508	0.0701	0.0404397	0.0544	0.019	0.0102
158	0.0403	0.0524	0.0471	0.0678	0.0411769	0.0514	0.0187	0.0099
159	0.0516	0.0629	0.0564	0.0799	0.0480109	0.0553	0.02	0.0104
160	0.049	0.07	0.0595	0.0829	0.0493646	0.053	0.0205	0.0101
161	0.0532	0.0798	0.0655	0.0873	0.0552782	0.0507	0.0219	0.0104
162	0.056	0.0862	0.0704	0.0899	0.0608749	0.0522	0.0216	0.0101
163	0.0674	0.0941	0.0796	0.0999	0.0694586	0.0629	0.0209	0.0103
164	0.0669	0.0952	0.0831	0.1	0.0704949	0.0572	0.0205	0.0101
165	0.0814	0.107	0.0958	0.113	0.0784405	0.0533	0.0203	0.0101
166	0.0846	0.12	0.106	0.125	0.084707	0.0905	0.0209	0.0101
167	0.0957	0.134	0.113	0.146	0.0955146	0.114	0.0224	0.0103
168	0.103	0.139	0.122	0.15	0.100181	0.116	0.0212	0.0104
169	0.11	0.144	0.132	0.153	0.103298	0.115	0.0216	0.0106
170	0.112	0.144	0.139	0.158	0.105007	0.119	0.0212	0.0109
171	0.114	0.147	0.147	0.165	0.106741	0.122	0.021	0.0111
172	0.121	0.151	0.15	0.17	0.110672	0.134	0.0215	0.0109
173	0.14	0.16	0.155	0.18	0.113417	0.141	0.0217	0.011
174	0.155	0.177	0.163	0.192	0.121223	0.15	0.0216	0.0113
175	0.152	0.181	0.172	0.204	0.130762	0.159	0.023	0.012
176	0.161	0.193	0.192	0.21	0.144236	0.163	0.0218	0.0118
177	0.202	0.224	0.217	0.247	0.177469	0.184	0.0232	0.0115
178	0.182	0.219	0.203	0.237	0.164276	0.176	0.0225	0.0118
179	0.273	0.343	0.297	0.315	0.232707	0.225	0.0275	0.0184
180	0.154	0.194	0.194	0.22	0.144633	0.17	0.0224	0.0112
181	0.242	0.271	0.264	0.289	0.216915	0.207	0.0239	0.0134
182	0.163	0.2	0.205	0.224	0.149174	0.174	0.0223	0.0109
183	0.345	0.434	0.378	0.401	0.3058	0.256	0.0281	0.0217
184	0.171	0.208	0.213	0.238	0.156404	0.181	0.0227	0.011
185	0.192	0.229	0.233	0.252	0.177688	0.183	0.0235	0.0119
186	0.203	0.233	0.23	0.265	0.182088	0.192	0.023	0.0136
187	0.187	0.22	0.216	0.249	0.168445	0.222	0.0239	0.0157
188	0.292	0.33	0.316	0.348	0.256159	0.262	0.0268	0.017

## Sheet: Extended Data Fig2a SSH2
Amplicon position	WT	R	P	PR	D	DR	DP	DPR
1	0.116	0.153	0.207	0.165	0.0825104	0.0682
2
3	0.0503	0.0817	0.0944	0.0876	0.0356537	0.0414
4	0.215	0.209	0.248	0.248	0.0592837	0.109
5			0.0224
6	0.113	0.112	0.114	0.149	0.0471173	0.056
7	0.134	0.155	0.177	0.182	0.0728512	0.0482
8	0.0446	0.0576	0.0559	0.0802	0.0236007	0.0357
9	0.17	0.153	0.167	0.177	0.0794249	0.0659
10			0.0274
11	0.077	0.0806	0.0836	0.0993	0.0471262
12			0.0151
13	0.0612	0.0858	0.107	0.0815	0.0352681
14			0.016
15		0.0401	0.0295	0.0396	0.0111981
16			0.0355
17			0.0183	0.0143
18		0.116	0.145	0.0703
19		0.111	0.141	0.0693
20
21
22
23
24	0.0239		0.0336
25	0.026
26	0.0279
27	0.026
28	0.0324
29	0.0304					0.0459
30					0.0382254	0.0417
31					0.0407704	0.0716
32	0.0545				0.0252395	0.0764
33	0.0579				0.0311867	0.106
34	0.0982	0.0966	0.0953		0.0415706	0.127
35	0.117	0.114	0.107	0.0927	0.0711926	0.131
36	0.116	0.0985	0.111	0.0902	0.0629741	0.135
37	0.136	0.135	0.131	0.0991	0.0629741	0.215
38	0.138	0.139	0.145	0.111	0.0794093	0.251
39	0.173	0.176	0.19	0.153	0.0918377	0.274
40	0.181	0.204	0.186	0.158	0.100976	0.307
41	0.198	0.218	0.2	0.175	0.117327	0.312
42	0.227	0.25	0.226	0.201	0.129342	0.325
43	0.228	0.257	0.244	0.203	0.141725	0.326
44	0.24	0.268	0.268	0.231	0.179529	0.333
45	0.255	0.297	0.277	0.239	0.191963	0.339
46	0.28	0.312	0.287	0.274	0.189862	0.357
47	0.334	0.329	0.351	0.286	0.216613	0.405
48	0.353	0.347	0.361	0.304	0.222058	0.428
49	0.372	0.402	0.375	0.339	0.250434	0.442
50	0.366	0.4	0.393	0.345	0.252082	0.454
51	0.45	0.448	0.433	0.403	0.293589	0.538
52	0.462	0.482	0.47	0.426	0.298291	0.555
53	0.491	0.521	0.515	0.448	0.324991	0.629
54	0.663	0.712	0.569	0.487	0.403547	0.947
55	0.731	0.83	0.623	0.543	0.446402	1.02
56	0.936	1.12	0.803	0.731	0.624303	1.32
57	0.959	1.2	0.87	0.788	0.644776	1.33
58	1.05	1.33	1.08	0.969	0.746498	1.4
59	1.13	1.42	1.25	1.1	0.809885	1.48
60	1.24	1.56	1.46	1.31	0.932105	1.5
61	1.65	2.07	2.31	2.06	1.28835	1.71	0.0661
62	1.78	2.19	2.6	2.33	1.38672	1.71	0.0661
63	2.05	2.51	3.09	2.8	1.57125	1.84	0.0687
64	2.27	2.8	3.51	3.15	1.69856	1.87	0.0722
65	2.6	3.24	4.13	3.73	1.93504	1.88	0.0802
66	3.03	3.61	4.7	4.36	2.20209	2.02	0.0818
67	3.32	3.98	5.27	4.87	2.43059	2.05	0.0953
68	3.54	4.31	5.7	5.37	2.6046	2.08	0.0996
69	4.08	4.81	6.45	6.13	2.96069	2.34	0.101	0.0683
70	4.42	5.33	7.13	6.72	3.22055	2.41	0.108	0.0773
71	5.39	6.45	8.58	8.15	3.85175	2.69	0.126	0.117
72	6.07	7.3	9.38	8.96	4.21931	3.25	0.131	0.131
73	7.31	8.82	11	10.6	5.01583	4	0.146	0.148
74	9.72	11.4	13.9	13.2	6.29431	5.5	0.147	0.139
75	11.7	13.4	16.4	15.5	7.56769	6.93	0.153	0.178
76	19.1	22.5	21.9	20.8	11.9517	15.8	0.219	0.238
77	21.8	25.2	24.9	23.7	13.122	16.7	0.233	0.249
78	25.2	28.5	29.4	27.9	14.6352	17.3	0.278	0.347
79	27.8	31.2	32.3	30.9	15.784	17.9	0.378	0.623
80	29	33	34.4	32.9	16.4464	18	0.308	0.363
81	32.7	36.9	38.1	36.4	18.1574	19.4	0.329	0.439
82	37.8	42.6	42.7	41	20.5383	21.9	0.398	0.514
83	39.6	44.9	44.8	43.2	21.4545	22.1	0.414	0.542
84	41.3	46.8	46.8	45	22.2196	22.4	0.4	0.551
85	42.8	48.2	48.3	46.3	22.7439	23	0.408	0.557
86	43.6	48.9	49.3	47.2	22.7585	22.4	0.4	0.61
87	47.2	53.1	52	49.8	24.6214	25.2	0.434	0.695
88	47.3	53.6	52.1	49.5	24.8936	26.2	0.446	0.69
89	47.5	53.8	52.3	49.6	25.0008	26.4	0.419	0.671
90	47.3	53.9	52.1	49.5	25.099	26.6	0.412	0.657
91	47.4	54	52.2	49.6	25.1526	26.6	0.414	0.645
92	47.1	53.7	51.8	49.3	24.9355	26.3	0.398	0.588
93	45.9	52.7	50.6	48	24.467	26.3	0.394	0.493
94	44.2	51.1	49.4	46.8	23.7051	25.1	0.362	0.494
95	43.4	50.4	48.8	46.2	23.2876	24.4	0.321	0.467
96	42.1	48.8	47.3	44.6	22.6984	24.4	0.311	0.463
97	39.4	45.4	44.4	41.7	21.109	23.3	0.263	0.422
98	37.3	43.1	42.2	39.4	20.1207	22.9	0.262	0.398
99	29.7	33.8	37.7	34.9	15.5276	13.5	0.209	0.269
100	28.8	32.8	37	34	15.0395	13	0.2	0.272
101	28.4	32.3	36.4	33.5	14.78	12.9	0.193	0.252
102	28.3	32	36.1	33.2	14.6403	12.7	0.207	0.26
103	27.5	30.8	35.4	32.5	14.1867	11.7	0.175	0.218
104	24.8	27.8	33.2	30.7	12.8246	9.37	0.164
105	24.3	27.3	32.7	30.2	12.5509	9.15	0.158
106	19.7	22.1	27.6	25.1	10.3176	7.09	0.126
107	17.7	19.6	24	21.6	9.05634	6.98
108	17	18.8	22.7	20.3	8.59696	6.83
109	14.2	15.4	18.5	16.6	7.29876	5.97
110	13.9	15	18	16.2	7.05814	5.91
111	12.3	13.2	15.7	14.1	6.28364	5.78
112	10.5	11.2	12.7	11.2	5.17861	5.62	0.0834	0.112
113	9.26	9.76	10.7	9.53	4.63161	5.34
114	6.31	6.7	8.53	7.5	3.41749	2.9
115	6.03	6.43	8.11	7.13	3.29629	2.84	0.0412	0.0768
116	5.6	6.03	7.67	6.68	3.0408	2.69
117	5.41	5.82	7.32	6.41	2.91636	2.65
118	4.49	4.98	6.23	5.53	2.55497	2.32
119	3.14	3.83	4.14	3.83	1.93	2.12
120	2.93	3.51	3.7	3.44	1.79812	2.03
121	2.58	3.13	3.22	3.02	1.60144	1.96
122	2.4	2.95	2.97	2.75	1.49038	1.9
123	1.77	2.29	2.2	2.03	1.15767	1.5
124	1.55	1.98	1.68	1.64	0.942912	1.42
125	1.41	1.87	1.54	1.51	0.895437	1.33
126	0.957	1.27	0.953	0.955	0.583493	0.929
127	0.872	1.18	0.836	0.854	0.49815	0.863
128	0.798	1.11	0.753	0.774	0.46894	0.814
129	0.717	1.04	0.665	0.681	0.423732	0.814
130	0.652	0.886	0.453	0.48	0.33877	0.796
131	0.558	0.758	0.332	0.326	0.264169	0.714
132	0.53	0.734	0.303	0.293	0.254352	0.709
133	0.486	0.625	0.217	0.219	0.200048	0.673
134	0.47	0.6	0.213	0.209	0.188351	0.673
135	0.441	0.589	0.181	0.189	0.163798	0.661
136	0.406	0.555	0.133	0.148	0.147712	0.633
137	0.382	0.551	0.111	0.126	0.140621	0.618
138	0.339	0.482	0.067	0.103	0.110283	0.573
139	0.311	0.438	0.0571	0.0739	0.0881047	0.544
140	0.315	0.412	0.0534	0.0739	0.0881047	0.537
141	0.171	0.183		0.0595		0.222
142	0.166	0.189		0.057		0.203
143	0.146	0.156		0.0521		0.159
144	0.144	0.156		0.0412		0.163
145	0.127	0.138		0.0349		0.146
146	0.134	0.139	0.0512	0.051	0.0282543	0.155
147	0.117	0.108		0.0321		0.145
148	0.101	0.0925				0.143
149	0.0992	0.103		0.0425		0.147
150	0.0921	0.0863				0.142
151	0.0899	0.0808				0.132
152	0.113	0.0978	0.0435	0.0436	0.0188589	0.129
153	0.0842	0.0761				0.116
154	0.0824	0.0776				0.103
155	0.0679	0.0624
156	0.0724	0.0705
157	0.066	0.0304
158	0.0751	0.0397
159	0.0659
160
161		0.0258
162
163
164
165
166		0.0437		0.0207
167
168
169
170
171					0.0074418
172
173
174
175
176
177
178				0.0108
179			0.0204	0.0145	0.0066984
180				0.0137	0.0066984
181			0.0134	0.0152
182
183
184				0.0169	0.00716631
185			0.025	0.0252
186
187
188
189
190
191
192				0.0119
193
194
195
196
197
198	0.277	0.373	0.304	0.301	0.15562	0.162
199				0.0233	0.00975246	0.0213
200
201	0.0159
202	0.0163
203	0.0162
204
205
206			0.0109
207	0.0258				0.00814404
208				0.0224
209			0.0179
210			0.0117
211
212				0.0298
213				0.0322	0.0111494	0.0127
214	0.209	0.22	0.226	0.244	0.0835967	0.124
215					0.0054699
216				0.0163	0.00814404
217			0.0211	0.0327	0.0160373
218	0.177	0.181	0.177	0.195	0.0950831	0.0773
219			0.0161	0.0302
220		0.0203	0.0267	0.0349	0.00888743
221	0.249	0.327	0.287	0.283	0.101732	0.12
222	0.0174		0.0386	0.033
223		0.0148	0.0293	0.0319
224		0.0244	0.0345	0.0329	0.00770009
225	0.188	0.24	0.227	0.236	0.098367	0.102
226			0.0161	0.0205
227	0.0578	0.0651	0.0771	0.0717	0.0222842
228		0.0392	0.0495	0.0398
229	0.225	0.29	0.297	0.259	0.0875469	0.111

## Sheet: Extended Data Fig2b TTLL5
Amplicon position	WT	R	P	PR	D	DR	DP	DPR
1	0.0487		0.0773		0.0091526
2
3
4
5	0.0209		0.00794
6	0.231	0.296	0.314	0.313	0.0394391
7			0.00805
8			0.0291
9	0.055	0.208	0.0824	0.111
10
11	0.0405		0.0508	0.0698
12	0.0403		0.0351
13
14			0.0291
15
16
17
18
19
20
21
22
23
24
25
26
27
28
29
30
31
32
33
34
35
36
37
38
39
40
41
42	0.0377		0.0396		0.00849856
43
44
45
46
47
48
49
50
51
52			0.0047
53			0.00349				0.00518
54							0.00484
55
56
57
58
59
60
61
62
63
64
65
66
67
68			0.0163
69
70
71
72
73
74
75
76
77
78
79
80
81
82
83
84
85	0.094
86
87
88
89			0.0235			0.0382
90			0.0221			0.0423
91			0.0237			0.0427
92			0.025			0.0433
93	0.109		0.0271			0.0433
94	0.113		0.0363			0.0495
95	0.11		0.0447			0.0697
96			0.0454			0.0799
97			0.0521			0.0757
98			0.056			0.0773
99	0.121		0.0561			0.0918
100	0.126		0.0651			0.0978
101	0.122		0.0627			0.0901
102	0.125		0.0847			0.0913
103	0.126		0.0889			0.0913
104	0.133		0.0939			0.093
105	0.137		0.0983			0.0936
106	0.138		0.095			0.102
107	0.146		0.103			0.102
108	0.152		0.16		0.0817456	0.102
109	0.17		0.178		0.0996688	0.107
110	0.171		0.195		0.109446	0.111
111	0.18		0.201		0.12655	0.134
112	0.192		0.235		0.134183	0.139
113	0.209		0.231		0.1316	0.139
114	0.222		0.24		0.134769	0.161
115	0.246		0.266		0.142993	0.151
116	0.241		0.313		0.134515	0.145
117	0.268		0.353		0.137938	0.145
118	0.277		0.411		0.153972	0.204
119	0.364		0.457		0.160168	0.237
120	0.373		0.467		0.168277	0.24	0.0115
121	0.486	0.939	0.595		0.181355	0.262
122	0.545	1.03	0.655		0.181355	0.266
123	0.678	1.17	0.903		0.193696	0.275
124	0.813	1.19	0.971		0.191357	0.279	0.0104
125	0.849	1.21	1.08		0.200537	0.304	0.0113
126	1.09	1.42	1.45		0.213902	0.362	0.0171
127	1.24	1.45	1.77	1.08	0.239657	0.381	0.0249
128	1.54	2.09	2.11	1.28	0.321312	0.507	0.0245
129	1.71	2.16	2.26	1.33	0.379854	0.586	0.0398
130	2.1	2.22	2.54	1.85	0.413054	0.657	0.0223
131	2.48	2.87	2.77	1.94	0.423345	0.663	0.0212
132	2.69	3.64	3.09	2.26	0.442464	0.709	0.0265
133	3.12	4.38	3.5	2.52	0.468119	0.717	0.0205
134	3.71	5.82	4.31	2.95	0.637519	0.904	0.0312
135	4.5	7.19	5.54	3.82	0.780426	1.07	0.0615
136	5.27	8.84	6.25	5.17	0.823092	1.13	0.0495
137	6.02	9.23	6.8	5.6	0.858904	1.14	0.0717
138	6.72	9.84	7.6	5.9	0.841895	1.16	0.079
139	8.09	11.3	9.14	6.79	0.92406	1.23	0.163
140	8.98	12.4	10.1	7.89	0.87725	1.23	0.0994
141	9.35	13.5	10.7	8.2	0.918636	1.31	0.0924
142	9.8	14.5	11.5	8.73	0.912131	1.4	0.0973
143	10.4	14.9	12.5	9.3	0.973749	1.45	0.0929
144	11.3	15.2	14.1	9.93	1.09078	1.75	0.112
145	11.9	15.7	15	10.5	1.19443	1.91	0.1
146	12.2	15.9	15.5	10.8	1.21594	1.98	0.101
147	12.3	16.3	15.8	10.8	1.29157	2.11	0.0986
148	13	17.7	17	11.6	1.51495	2.32	0.118
149	13.7	18.5	18.6	13	1.71748	2.54	0.136
150	13.8	18.6	18.7	13.1	1.72609	2.55	0.137
151	13.9	18.6	19.1	13.4	1.79854	2.62	0.138
152	13.8	18.9	19.2	13.5	1.75221	2.6	0.144
153	14.2	18.8	20.4	14.3	2.05811	2.9	0.168
154	14.5	19.5	21	14.7	2.16984	3.08	0.174
155	15.1	20	21.7	15.9	2.37675	3.45	0.204
156	15.3	20.2	21.7	16.1	2.45155	3.42	0.211
157	15.2	20.2	21.1	16	2.52873	3.5	0.194
158	14.7	20.1	20.3	16	2.51559	3.45	0.194
159	14.8	22.1	20.3	17.2	2.56124	3.5	0.205
160	15.1	22.5	20.4	18.1	2.64572	3.53	0.206
161	14.4	21.9	19.5	18.1	2.54274	3.41	0.205
162	14.1	21.2	19.3	18.1	2.50659	3.42	0.209
163	13.7	20.7	18.7	18	2.5209	3.45	0.216
164	13.6	20.4	18.3	17.9	2.57321	3.48	0.209
165	13.3	19.7	17.8	17.6	2.60196	3.5	0.234
166	12.8	18.6	17.1	17.1	2.55621	3.44	0.223
167	12	17.3	15.8	15.4	2.41702	3.36	0.231
168	11.5	16.8	15	14.3	2.37954	3.34	0.215
169	10.2	14.3	13.1	12.6	2.30809	3.29	0.221
170	9.55	13.3	12.2	11.5	2.31972	3.28	0.215
171	8.54	11.2	10.7	9.16	2.3514	3.26	0.169
172	8.19	10.8	10.3	8.64	2.34136	3.3	0.166
173	6.62	9.17	7.98	6.76	2.19648	2.94	0.127
174	5.12	7.82	5.58	4.21	1.66171	2.43	0.104
175	4.56	6.02	5.16	3.75	1.55812	2.35	0.108
176	4.17	5.45	4.68	3.34	1.45874	2.24	0.113
177	3.7	4.28	4.09	3.02	1.30688	1.89	0.0846
178	3.67	3.43	3.86	2.84	1.3187	1.87	0.108
179	3.29	3.02	3.4	2.48	1.11362	1.55	0.0829
180	3.07	2.86	3.22	2.39	1.04845	1.45	0.0806
181	2.65	2.34	2.52	1.96	0.96866	1.35	0.0632
182	2.1	2.08	2.07	1.71	0.882683	1.23	0.0494
183	1.84	1.85	1.5	1.43	0.821579	1.16	0.036
184	1.76	1.84	1.5	1.4	0.827385	1.14	0.0556
185	1.66	1.68	1.34	1.33	0.804303	1.11	0.0382
186	1.58	1.56	1.26	1.23	0.788381	1.1	0.0308
187	1.46	1.37	1.1	1.1	0.7722	1.08
188	1.21	1.1	0.878	0.897	0.677759	1.04
189	1.16	1.14	0.833	0.798	0.682545	1.04	0.0323
190	1.09		0.721	0.751	0.633402	1.03	0.0242
191	0.945		0.637	0.543	0.555905	0.913
192	0.921	1.01	0.614	0.491	0.533836	0.867	0.0198
193	0.923	1.02	0.606	0.502	0.535146	0.863	0.0242
194	0.898	0.996	0.579	0.476	0.525108	0.843	0.0243
195	0.812	0.79	0.517	0.44	0.450971	0.729	0.0235
196	0.764		0.455	0.398	0.449783	0.713	0.0237
197	0.755	0.623	0.436	0.414	0.453483	0.741	0.0284
198	0.67	0.635	0.371	0.384	0.45183	0.73	0.0205
199	0.594	0.477	0.312	0.364	0.451143	0.727	0.0209
200	0.52	0.452	0.256	0.213	0.424245	0.657	0.0206
201	0.496	0.412	0.234	0.186	0.412233	0.625	0.0161
202	0.294		0.211	0.12	0.363655	0.542	0.0106
203	0.239		0.166		0.319212	0.452	0.00937
204	0.239		0.166		0.311089	0.453	0.00974
205	0.229		0.158		0.283385	0.427	0.0113
206	0.219		0.144		0.246811		0.0104
207	0.228		0.14		0.233075	0.337	0.0105
208	0.15		0.134		0.207391		0.0108
209	0.163		0.143		0.218081	0.287	0.0156
210	0.135		0.13		0.205775	0.279
211	0.14		0.131		0.203692	0.297	0.0163
212	0.136		0.128		0.19677	0.301	0.0179
213	0.131		0.115		0.18769	0.273	0.0161
214	0.125	0.0856	0.117		0.187059	0.271	0.0188
215	0.141		0.119		0.194599	0.276	0.0215
216	0.129		0.113	0.0584	0.190392	0.276	0.0164
217	0.134	0.0986	0.124	0.0669	0.196554	0.274	0.0222
218	0.101	0.131	0.101	0.0809	0.154526	0.163	0.0217
219	0.0763		0.0889	0.0597	0.133896	0.151
220	0.0629		0.083	0.0499	0.125049	0.141
221	0.0771		0.0591	0.0587	0.125089	0.152	0.0202
222	0.0889		0.0654	0.0583	0.132909	0.153	0.0242
223	0.0795		0.0515	0.0522	0.132178	0.149	0.0307
224	0.0809		0.0523	0.0511	0.126049	0.141	0.0285
225	0.0708		0.0453	0.0407	0.118858	0.0994	0.0238
226	0.0531		0.0411	0.0449	0.0460516	0.0464	0.0213
227	0.053		0.037		0.0461794	0.0429	0.0185
228			0.0293		0.0267086	0.0374	0.0142
229			0.0463		0.0255135	0.0411	0.0141
230							0.00705
231							0.00648
232							0.00559
233
234	0.0272		0.0377
235	0.167		0.189	0.212	0.0234988	0.0203
236			0.0111
237			0.0377				0.00457
238	0.159		0.204	0.212	0.0315137	0.0393	0.0149
239	0.0815		0.133	0.135		0.0271
240	0.338	0.287	0.329	0.313	0.0432085	0.0734	0.0167
241	0.0299
242	0.12		0.143	0.163	0.0205566	0.0283	0.0113
243	0.118		0.148	0.133	0.0240297	0.0278
244	0.109		0.102	0.118	0.0193163	0.0249
245	0.0385		0.0677	0.0768	0.0103575	0.0123
246			0.019
247			0.023
248	0.0931		0.117	0.13	0.0178488	0.0296
249	0.349		0.443	0.489	0.0728309	0.0867	0.0308

## Sheet: Extended Data Fig2b FRMD7
Amplicon position	WT	R	P	PR	D	DR	DP	DPR
1	0.377	0.413	0.419	0.951	0.0648	0.187
2	0.0424	0.0366	0.0282	0.626	0.00426	0.108
3	0.329	0.354	0.331	0.405	0.0593	0.09
4	0.134	0.156	0.135	0.268	0.0222	0.0711	0.00641
5	0.575	0.594	0.588	0.626	0.0971	0.142
6	0.0476	0.0427	0.0481	0.0711	0.00785	0.0149
7	0.15	0.124	0.13	0.176	0.028	0.0391
8	0.102	0.12	0.104	0.153	0.0152	0.0337
9	0.231	0.243	0.224	0.27	0.0352	0.0696
10	0.0265	0.0242	0.014	0.0425		0.0102
11	0.0568	0.0592	0.0547	0.0997		0.0183
12	0.123	0.116	0.109	0.148	0.0182	0.0382
13	0.0886	0.0875	0.0872	0.133	0.0201	0.0357
14	0.124	0.143	0.132	0.156	0.0248	0.0334
15	0.0422	0.0285	0.0329	0.055	0.00429	0.00825
16	0.0302	0.0273	0.0217	0.0498		0.00947
17	0.027	0.0298	0.0329	0.0561		0.00637
18	0.00631	0.00638
19	0.00739	0.00845		0.0232
20	0.0175	0.0238	0.0164	0.038
21
22	0.00556	0.00649
23	0.0101	0.00869
24	0.00922
25	0.00711
26	0.00654
27
28
29				0.00869
30
31
32
33
34	0.0114	0.0148	0.0129	0.0615
35
36	0.00609
37
38		0.00349
39
40
41				0.0152		0.00513
42
43	0.00938	0.00791	0.0102	0.0283		0.00675
44						0.0173
45
46	0.00752	0.00512		0.0464
47						0.0209
48						0.0227
49
50			0.00711	0.0221		0.0145
51
52	0.0173
53						0.0107
54	0.0138					0.0162
55	0.0164			0.00998		0.0162
56	0.0213			0.0154	0.0182
57						0.0148
58	0.0277					0.0299
59	0.0389					0.0299
60	0.0509	0.0183	0.0186	0.0173		0.0387
61	0.0509	0.0282	0.0167	0.0138		0.046
62	0.0718	0.038	0.0209	0.0253	0.0438	0.0686
63	0.0739	0.0498	0.0218	0.0284	0.0558	0.0934
64	0.0755	0.0584		0.0334	0.0621	0.145
65	0.0767	0.0647	0.0208	0.0367	0.0707	0.161
66	0.0794	0.0727	0.0193	0.0413	0.123	0.213
67	0.084	0.0865		0.0423	0.139	0.246
68	0.0873	0.0831		0.036	0.12	0.253
69	0.114	0.0924	0.0295	0.037	0.145	0.276
70	0.179	0.17	0.0342	0.0516	0.286	0.485
71	0.185	0.185	0.0281	0.0452	0.316	0.525
72	0.204	0.205		0.0477	0.342	0.541
73	0.239	0.235	0.046	0.057	0.415	0.698
74	0.234	0.232	0.0463	0.0567	0.416	0.699
75	0.261	0.238	0.0527	0.0593	0.446	0.735
76	0.271	0.253	0.0616	0.077	0.488	0.812
77	0.294	0.264	0.0714	0.0835	0.488	0.817
78	0.335	0.298	0.0841	0.107	0.535	0.945
79	0.345	0.331	0.103	0.11	0.546	0.957
80	0.469	0.412	0.119	0.111	0.607	1.14
81	0.494	0.449	0.148	0.141	0.622	1.15
82	0.498	0.421	0.13	0.129	0.626	1.18
83	0.497	0.43	0.135	0.147	0.648	1.19
84	0.566	0.477	0.142	0.177	0.762	1.42
85	0.576	0.511	0.151	0.18	0.771	1.44
86	0.598	0.523	0.172	0.179	0.8	1.47
87	0.645	0.578	0.217	0.242	0.88	1.61
88	0.709	0.597	0.258	0.267	0.875	1.61
89	0.752	0.631	0.279	0.278	0.884	1.61
90	0.798	0.682	0.31	0.299	0.9	1.63
91	0.822	0.703	0.331	0.316	0.901	1.63
92	0.831	0.724	0.362	0.332	0.915	1.65
93	0.888	0.781	0.401	0.372	0.95	1.69
94	0.946	0.85	0.439	0.395	0.961	1.74
95	1.1	1.03	0.505	0.471	1.14	2.01
96	1.15	1.11	0.534	0.5	1.19	2.1
97	1.18	1.15	0.547	0.511	1.21	2.14
98	1.31	1.2	0.623	0.566	1.28	2.24
99	1.38	1.28	0.679	0.613	1.3	2.24
100	1.48	1.38	0.747	0.675	1.29	2.25
101	1.53	1.45	0.792	0.704	1.29	2.26
102	1.75	1.66	1.05	0.926	1.34	2.32
103	2.27	2.11	1.59	1.3	1.39	2.41
104	2.41	2.2	1.71	1.42	1.42	2.51
105	2.51	2.28	1.76	1.48	1.43	2.56
106	2.64	2.41	1.86	1.58	1.46	2.64
107	2.76	2.55	2.02	1.74	1.51	2.73	0.0646
108	5.2	4.51	3.48	3.13	2.71	4.84	0.256
109	6.03	5.04	4.36	3.9	2.8	5.02	0.266
110	6.21	5.13	4.45	4.01	2.83	5.08	0.267
111	6.6	5.42	4.83	4.29	2.85	5.15	0.268
112	7.31	5.97	5.54	4.99	3	5.35	0.272
113	8.28	6.75	6.49	5.95	3.5	6.22	0.287
114	8.85	7.09	7.22	6.75	3.51	6.29	0.29
115	9.98	7.94	8.39	7.97	3.57	6.42	0.292
116	10.8	8.53	9.4	9.01	3.74	6.6	0.309
117	11.6	9.09	10.1	9.74	4.03	7.05	0.3
118	13.6	11.1	12.2	11.8	4.18	7.23	0.308
119	15.6	13	13.2	12.9	5.08	8.69	0.324
120	17.6	14.6	14.6	14.4	5.78	9.65	0.333
121	18.5	15.5	15.4	15.2	5.81	9.7	0.334
122	19.9	17	16	15.9	6.77	11.3	0.337
123	19.7	16.6	16	16.1	7.26	12	0.4
124	18.2	15	14.2	13.9	8.27	12.8	0.427
125	16.1	12.8	12.8	12.4	7.51	11.3	0.361
126	14.8	11.6	12	11.5	6.87	10.6	0.372
127	12.2	9.08	10.9	10.4	5.39	8.01	0.334
128	11.1	8.15	10.3	9.89	4.12	6.32	0.177
129	10.2	7.51	9.8	9.54	3.5	5.74	0.165
130	9.53	6.95	9.4	9.17	3.18	5.31
131	8.71	6.31	8.87	8.51	2.76	4.65
132	7.1	5.07	7.47	6.97	1.78	2.99
133	6.84	4.84	7.17	6.76	1.73	2.86
134	5.89	4.15	6.17	5.87	1.6	2.71
135	5.06	3.62	5.22	4.97	1.56	2.64
136	4.35	3.21	4.3	4.13	1.49	2.53
137	3.69	2.82	3.48	3.26	1.36	2.41
138	3.01	2.32	2.75	2.55	1.24	2.11
139	2.77	2.17	2.49	2.32	1.25	2.09
140	2.39	1.87	1.99	1.87	1.23	2.04
141	1.99	1.66	1.53	1.41	1.2	1.97
142	1.79	1.52	1.33	1.2	1.11	1.9
143	1.45	1.22	0.887	0.817	1	1.68
144	1.39	1.16	0.803	0.778	0.967	1.59
145	1.28	1.08	0.729	0.718	0.95	1.52
146	1.26	1.04	0.701	0.69	0.92	1.5
147	1.01	0.886	0.543	0.544	0.652	1.03
148	0.954	0.824	0.473	0.477	0.652	0.997
149	0.924	0.796	0.464	0.446	0.644	0.975
150	0.877	0.759	0.425	0.407	0.62	0.947
151	0.858	0.733	0.409	0.402	0.611	0.941
152	0.858	0.722	0.415	0.418	0.601	0.939
153	0.728	0.598	0.343	0.322	0.529	0.84
154	0.732	0.598	0.35	0.307	0.543	0.856
155	0.661	0.557	0.297	0.26	0.509	0.806
156	0.69	0.608	0.343	0.312	0.529	0.842
157	0.616	0.518	0.265	0.236	0.495	0.798
158	0.572	0.489	0.25	0.206	0.497	0.76
159	0.559	0.478	0.245	0.197	0.49	0.729
160	0.512	0.44	0.237	0.201	0.471	0.703
161	0.465	0.401	0.229	0.205	0.452	0.669
162	0.395	0.324	0.195	0.161	0.393	0.582
163	0.383	0.304	0.185	0.155	0.342	0.508
164	0.396	0.29	0.189	0.158	0.356	0.532
165	0.356	0.268	0.153	0.127	0.288	0.495
166	0.312	0.216	0.138	0.123	0.238	0.424
167	0.381	0.259	0.189	0.166	0.281	0.479	0.00716
168	0.251	0.185	0.123	0.12	0.233	0.399
169	0.211	0.168	0.102	0.114	0.191	0.276
170	0.192	0.172	0.111	0.147	0.156	0.228
171	0.293	0.273	0.21	0.307	0.164	0.245
172	0.303	0.282	0.226	0.379	0.158	0.268
173	0.264	0.251	0.179	0.277	0.138	0.223
174	0.252	0.248	0.179	0.311	0.139	0.22
175	0.321	0.334	0.255	0.485	0.166	0.262	0.00831
176	0.241	0.242	0.173	0.392	0.132	0.227
177	0.241	0.24	0.167	0.37	0.129	0.225
178	0.232	0.23	0.164	0.371	0.126	0.207
179	0.224	0.209	0.17	0.344	0.123	0.197
180	0.226	0.199	0.186	0.368	0.116	0.203
181	0.179	0.171	0.157	0.218	0.0635	0.0775
182	0.185	0.174	0.16	0.223	0.0688	0.0766
183	0.171	0.171	0.151	0.226	0.0556	0.0688
184	0.152	0.166	0.143	0.218	0.0533	0.0626
185	0.159	0.169	0.149	0.237	0.0537	0.0547
186	0.161	0.166	0.146	0.253	0.0563	0.0568
187	0.165	0.169	0.17	0.3	0.0389	0.0696
188	0.142	0.151	0.147	0.253	0.0345	0.0565
189	0.147	0.149	0.152	0.255	0.0363	0.0546
190	0.146	0.147	0.15	0.42	0.0416	0.0922
191	0.182	0.198	0.206	0.306	0.0479	0.063
192	0.231	0.254	0.254	0.378	0.0584	0.0807
193	1.7	1.71	1.64	1.69	0.354	0.387	0.0209
194	0.201	0.184	0.194	0.284	0.0667	0.0621
195	0.143	0.144	0.146	0.23	0.0396	0.0463
196	0.132	0.14	0.133	0.228	0.0335	0.0467
197	0.13	0.138	0.132	0.232	0.0324	0.047
198	0.131	0.138	0.136	0.234	0.022	0.0472
199	0.132	0.135	0.14	0.294	0.0239	0.0467
200	0.134	0.137	0.144	0.377	0.0307	0.0701
201	0.00841			0.133
202	0.0111	0.011	0.0115	0.161
203	0.00899	0.00971		0.141
204	0.0168	0.0189	0.0148	0.251
205	0.31	0.314	0.284	0.63	0.0478	0.118
206	0.0172	0.0217	0.014	0.393
207	0.0116		0.00984	0.38
208	0.0218	0.0277	0.0171	0.321		0.057
209	0.0417	0.0532	0.0435	0.214	0.0104	0.0328
210	0.267	0.286	0.269	0.339	0.0409	0.0606	0.00573
211	0.0203		0.0145	0.124
212	0.0366	0.0345	0.0339	0.104		0.0172
213	0.0456	0.0451	0.0549	0.0889	0.00705	0.0128
214	0.0595	0.0652	0.0587	0.0953	0.00896	0.0175
215	0.0897	0.0917	0.0841	0.125	0.0198	0.0263
216	0.0163	0.0177	0.0143	0.0441
217	0.14	0.146	0.165	0.182	0.025	0.0358
218	0.0151	0.0141	0.0147	0.0551
219	0.0195	0.0168	0.0157	0.0592
220	0.289	0.309	0.301	0.352	0.0517	0.0671

## Sheet: Extended Data Fig2b KNL1
Amplicon position	WT	R	P	PR	D	DR	DP	DPR
1	0.0696	0.0575	0.0691	0.0578	0.0336	0.0438
2	0.014		0.0166	0.0145	0.0106	0.00974
3	0.0219	0.0249	0.0254	0.0238	0.0135	0.0169
4	0.0284	0.0242	0.0226	0.0228	0.00924	0.016
5	0.037	0.034	0.0344	0.0382		0.0228
6	0.0162	0.00984	0.0122	0.0139		0.00834
7	0.0269	0.0205	0.0233	0.0239	0.0125	0.0201
8	0.0241	0.0195	0.0249	0.0182		0.0185
9	0.0434	0.0458	0.0463	0.0437	0.0159	0.0278
10	0.0128	0.0122	0.00912	0.0157		0.00663
11	0.0307	0.0364	0.0318	0.0343		0.018
12	0.111	0.108	0.105	0.11	0.0485	0.0822	0.00755
13	0.528	0.549	0.522	0.447	0.245	0.372	0.0323
14	0.0166	0.0169	0.0193	0.0223	0.00897	0.0185
15				0.00217
16
17
18	0.0147	0.0143	0.0148	0.0281	0.00611	0.0122
19			0.00351	0.00265		0.00434
20	0.093	0.125	0.0318	0.0274	0.507	1.07
21	0.0935	0.127	0.0349	0.025	0.508	1.08
22	0.157	0.228	0.116	0.0832	0.544	1.21
23	0.247	0.338	0.159	0.0939	0.692	1.53
24	0.341	0.469	0.215	0.123	1.01	2.27
25	0.355	0.492	0.223	0.128	1.02	2.31
26	0.396	0.514	0.254	0.137	1.04	2.32
27	0.418	0.545	0.281	0.153	1.07	2.38
28	0.48	0.599	0.361	0.19	1.1	2.41
29	0.525	0.678	0.459	0.233	1.12	2.46	0.0257
30	0.657	0.812	0.593	0.307	1.18	2.64
31	0.731	0.888	0.683	0.368	1.29	2.81
32	1.05	1.24	1.2	0.514	1.44	3.27
33	1.18	1.36	1.32	0.605	1.5	3.44
34	1.3	1.48	1.41	0.666	1.61	3.71	0.0282
35	1.34	1.52	1.45	0.686	1.63	3.75	0.029
36	1.47	1.62	1.69	0.736	1.65	3.82	0.0283
37	1.75	1.9	2.18	0.913	1.69	3.99	0.0321
38	1.95	2.11	2.49	1.13	1.7	4.03	0.0308
39	2.28	2.47	2.99	1.43	1.72	4.08	0.0314
40	2.54	2.71	3.37	1.64	1.78	4.18	0.0322
41	3.04	3.18	4.14	2.04	1.88	4.4	0.0326
42	3.38	3.54	4.77	2.38	1.87	4.41	0.0345
43	3.52	3.64	5.02	2.52	1.85	4.34	0.0348
44	3.83	3.86	5.54	2.74	1.86	4.34	0.0341
45	4.42	4.32	6.23	3.04	2.52	5.27	0.0404
46	5.33	5	7.48	3.84	2.66	5.57	0.0434
47	6.32	5.81	9.21	4.89	2.73	5.77	0.0429
48	11.3	9.47	16.5	8.86	4.01	7.57	0.0744
49	14.1	11.6	21.4	11.5	4.32	8.2	0.0795
50	14.7	12.1	22.2	12.1	4.46	8.43	0.0849
51	15.1	12.3	22.6	12.3	4.64	8.72	0.0879
52	17.1	14.5	23.2	12.9	6.96	12.1	0.113
53	17.7	15.1	23.8	13.2	7.45	12.8	0.119
54	18.1	15.5	24	13.3	7.98	13.5	0.119
55	19.8	17.4	24.8	13.9	9.53	16	0.161
56	20.5	18.1	25.4	14.3	10.1	16.7	0.155
57	23.1	21.3	27	15.5	16.9	25.8	0.218
58	25.4	23.6	29.1	17.1	18	27.3	0.217
59	29.2	27.8	32.5	20.4	18.8	28.3	0.259
60	35.9	35.9	39.4	26.6	19.9	29.6	0.319
61	43.9	44.1	46.6	35.3	23.4	34	0.531
62	47.1	47.6	49.6	37.6	24.3	35	0.626
63	51.2	51.9	53.4	41.7	25.4	36.2	0.85
64	52.2	52.9	54.4	43.1	25.1	36	0.399
65	52.6	53.1	54.5	43.8	25.2	36	0.423
66	50.7	51.1	52.4	42.8	25.3	36.2	0.403
67	49.8	50.1	51.6	42.5	25.2	36	0.363
68	49.1	49.3	50.8	42.3	24.9	35.7	0.336
69	48.9	49	50.6	42.3	24.8	35.6	0.33
70	48.8	48.9	50.6	42.5	24.7	35.4	0.324
71	48.4	48.5	50.2	42.3	24.6	35.3	0.338
72	36.3	35.7	40.8	30.7	11.1	17.5	0.248
73	33.7	33.1	38.6	27.7	10.2	16.4	0.265
74	31.9	31.3	36.8	25.8	9.51	15.1	0.303
75	28.7	28.1	33.1	23	8.51	13.7	0.225
76	26.9	26.1	31.7	21.2	7.72	12.4	0.295
77	23.3	22.4	28.4	18.9	5.66	9.72	0.177
78	21.9	21.1	27.2	17.8	5.19	8.97	0.212
79	20.9	19.9	26.1	17.2	4.88	8.51	0.142
80	18.7	17.9	23.9	15.7	4.03	7.12	0.385
81	16.9	15.8	21.9	14.2	3.63	6.6	0.283
82	15.2	14.1	19.9	13	3.25	6.16	0.092
83	13.7	12.7	17.8	11.7	3.01	5.65	0.0812
84	12.5	11.5	16.1	10.6	2.84	5.31	0.0789
85	11.6	10.7	15	9.89	2.62	4.97	0.0842
86	11.3	10.6	14.2	9.32	2.94	5.33	0.345
87	8.94	8.55	12.3	8.02	2.1	3.7	0.327
88	7.28	6.95	10.2	6.55	1.57	3.02	0.0348
89	6.69	6.61	9.32	5.9	1.65	3.07	0.169
90	5.67	5.61	8.07	5.1	1.45	2.85	0.0219
91	5.63	5.69	7.77	4.71	1.6	2.97	0.17
92	4.87	4.91	6.81	4.11	1.36	2.71	0.0207
93	4.86	5.04	6.71	4	1.47	2.82	0.0662
94	5.27	5.61	6.97	3.87	1.69	3	0.343
95	4.5	4.79	6.25	3.51	1.4	2.62	0.163
96	4.24	4.5	5.85	3.48	1.49	2.72	0.148
97	3.3	3.51	4.78	2.65	1.08	2.12	0.0164
98	2.85	3.11	4.22	2.34	1.03	2.02
99	2.5	2.7	3.67	2.09	0.953	1.88
100	1.98	2.15	3.05	1.72	0.701	1.33
101	1.75	1.86	2.58	1.48	0.697	1.29	0.0183
102	1.61	1.76	1.97	1.04	0.822	1.4	0.0839
103	1.32	1.38	1.54	0.848	0.708	1.23	0.0464
104	1.43	1.55	1.65	0.858	0.786	1.27	0.13
105	1.69	1.91	1.87	0.93	0.924	1.48	0.267
106	1.17	1.3	1.26	0.667	0.712	1.17	0.0679
107	0.718	0.754	0.728	0.438	0.536	0.949	0.016
108	0.838	0.932	0.805	0.421	0.619	1.06	0.0747
109	1.22	1.43	1.31	0.598	0.746	1.16	0.274
110	0.759	0.844	0.751	0.39	0.509	0.84	0.116
111	0.411	0.416	0.396	0.225	0.315	0.608	0.011
112	0.859	0.963	0.883	0.379	0.533	0.87	0.152
113	0.92	1.03	0.965	0.377	0.555	0.872	0.174
114	0.224	0.278	0.212	0.116	0.21	0.468	0.00678
115	0.451	0.549	0.468	0.199	0.342	0.635	0.054
116	0.454	0.559	0.466	0.201	0.299	0.603	0.081
117	1.17	1.42	1.26	0.482	0.655	0.996	0.278
118	0.402	0.507	0.409	0.162	0.279	0.539	0.061
119	0.126	0.19	0.127	0.0681	0.149	0.343
120	0.112	0.162	0.106	0.0533	0.135	0.316
121	0.0561	0.105	0.0665	0.0302	0.0937	0.158
122	0.289	0.385	0.341	0.11	0.233	0.337	0.0413
123	0.31	0.383	0.342	0.102	0.241	0.336	0.042
124	0.285	0.365	0.291		0.221	0.295	0.0956
125	0.673	0.817	0.728		0.401	0.589	0.134
126	0.217	0.26	0.227		0.16	0.26	0.0494
127	0.108	0.135	0.0945	0.0354	0.107	0.174	0.0113
128	0.0379	0.0413	0.0199		0.0366	0.0751
129	0.146	0.189	0.145		0.092	0.148	0.0329
130	0.138	0.181	0.137		0.087	0.149	0.0284
131	0.0946	0.109	0.0727		0.0737	0.107	0.0234
132	0.216	0.258	0.221		0.152	0.22	0.0302
133	0.118	0.136	0.0498	0.0615	0.212	0.266
134						0.0318
135						0.0111
136						0.011
137	0.01	0.00601	0.00447			0.0155
138	0.0863	0.109	0.099		0.0715	0.0749	0.0311
139	0.0874	0.105	0.0927		0.0643	0.073	0.0388
140	0.183	0.216	0.235		0.0975	0.112	0.0466
141	0.178	0.218	0.199		0.126	0.155	0.0516
142	0.172	0.211	0.204		0.0949	0.141	0.0282
143	0.0673	0.0739	0.0617		0.0374	0.0551	0.0158
144	0.0627	0.0528	0.0548	0.0288	0.0243	0.0341	0.00699
145	0.0161	0.00959	0.00864			0.0072
146	0.0978	0.0976	0.0873		0.0427	0.0569
147	0.127	0.13	0.117		0.0516	0.0593	0.0398
148	0.0974	0.117	0.11		0.0535	0.072	0.0145
149	0.0569	0.0689	0.0604	0.0319	0.0325	0.0449	0.0207
150			0.00519				0.0042
151	0.029	0.0192	0.0302	0.0141		0.0204
152	0.0391	0.0322	0.026	0.0255	0.0249	0.0282	0.00539
153
154			0.003
155	0.0391	0.0289	0.028		0.0182	0.0215	0.00591
156	0.0421	0.0427	0.0507		0.0271	0.0313
157	0.0725	0.0873	0.0769		0.0355	0.0515
158	0.0151	0.00681	0.0133			0.0128
159	0.0441	0.0518	0.0467		0.024	0.0374
160			0.00401
161	0.0267	0.027	0.0228	0.00914	0.0172	0.0224
162	0.0379	0.0373	0.0367			0.0301
163	0.0224	0.0263	0.0305		0.00989	0.0246
164	0.0172	0.00969	0.0117		0.0106	0.0114
165	0.0119	0.00836	0.00983			0.00776
166
167	0.00635	0.00517				0.00831
168	0.0102	0.0138	0.0141			0.00974
169						0.00431
170	0.0116	0.0123	0.00884	0.0103	0.00961	0.0117
171
172						0.00694
173		0.00337	0.005	0.00188		0.008
174	0.00523	0.00435	0.00332	0.00304		0.00776
175		0.00267	0.00493			0.00836
176			0.00374	0.00231		0.00646
177	0.007		0.008	0.00458		0.00745
178		0.0107	0.00821	0.00722		0.0108
179
180
181			0.00419	0.00337
182	0.00721	0.00811	0.00682	0.00734		0.00625
183			0.00407	0.00393
184			0.00385
185	0.00712		0.00805	0.00728		0.00796	0.00467
186	0.00883		0.00824			0.00691
187			0.00383	0.00392		0.00477
188	0.0118	0.0111	0.0131	0.0126		0.0105
189
190
191			0.00558	0.00828		0.00366
192	0.0134	0.0068	0.00619			0.00749
193
194		0.00327	0.00485
195
196
197	0.0167	0.00384	0.00771	0.00695		0.00532
198				0.00291
199	0.0219	0.0191	0.0192	0.0244	0.00915	0.0147
200	0.0091		0.0058	0.00953
201				0.0036
202	0.00592		0.00512	0.00511
203
204		0.00456		0.00551
205
206		0.00302	0.00256
207	0.00601
208				0.00816
209
210			0.00341	0.00516
211
212			0.00397	0.0077
213	0.0489	0.0508	0.0567	0.0874	0.0354	0.0412
214
215
216	0.13	0.114	0.123	0.144	0.0631	0.094	0.011
217	0.0063	0.00406	0.00598	0.0203
218	0.0289	0.0228	0.0267	0.0424		0.0171
219	0.0337	0.0307	0.0323	0.0434	0.0171	0.0155
220	0.132	0.1	0.0985	0.133	0.0628	0.0737
221	0.0147	0.00699	0.00833	0.0295	0.00909	0.00609
222		0.00518	0.00431	0.022
223	0.0109	0.0083		0.0255		0.00614
224	0.0398	0.0278	0.0333	0.0418	0.0194	0.0214
225	0.0486	0.0404	0.0455	0.0502	0.022	0.0251
226	0.0139	0.0134	0.0168	0.0219
227	0.0244	0.0248	0.0264	0.0319	0.0128	0.018
228	0.0255	0.0247	0.0281	0.0375	0.0131	0.0165
229	0.0756	0.0805	0.0848	0.085	0.044	0.0584	0.00591
