# Supplementary material for: Efficient high-precision homology-directed repair-dependent genome editing by HDRobust
Source: Nat Methods. 2023 Jul 20;20(9):1388–99. doi: 10.1038/s41592-023-01949-1 (PMC10482697; doi:10.1038/s41592-023-01949-1)
Supplement: Source Data Extended Data Fig. 3 — Numerical source data for plotting graphs. [file 41592_2023_1949_MOESM14_ESM.xlsx]

## Sheet: Extended Data Fig3a TTLL5
	Insertion			0bp			1bp			2bp			3bp			4bp			≥5bp
- - -	11.529	13.647	11.592	9.437	11.369	14.123	22.132	27.966	24.652	8.7819	11.518	10.506	13.206	17.081	16.302	0.6851	0.8152	1.1765	0.0444	0.0461	0.1328
- - +	13.77	11.385	11.533	12.092	7.4753	16.041	25.954	22.64	27.315	9.6126	9.6948	10.15	15.295	13.883	15.182	0.8706	0.6454	0.7718	0.1263	0	0.0489
- + -	10.219	11.049	13.481	9.9185	11.134	15.077	24.611	26.547	27.759	8.5728	10.455	9.4323	11.803	13.302	13.502	0.3836	0.4028	0.3797	-4e-16	-3e-16	0.0205
- + +	9.1795	11.923	12.385	8.736	7.1248	16.308	20.801	32.711	27.284	7.6357	11.292	9.7622	10.081	18.088	13.592	0.2518	0.837	0.4037	0.0129	0	0.03
+ - -	1.7373	1.9679	0.9733	3.8858	3.7648	1.884	8.2269	9.5105	3.6301	12.169	11.741	3.1802	20.527	21.276	7.1448	2.5381	2.9307	1.0493	0.8457	1.0626	0.35
+ - +	1.7265	1.1411	1.8968	3.9285	4.4935	4.2528	9.0966	8.4806	9.2634	8.6842	8.8035	9.6209	18.597	16.045	20.317	2.0147	3.0632	2.849	0.9794	0.935	0.4818
+ + -	0.2047	0.1879	0.5814	0	0	0.0967	0.4955	0.324	0.3263	0	0	0.0609	0.563	0	0.7228	0	0	0	2e-17	0	0
+ + +	0.1707	0.3583	0.3392	0.2592	0	0.1158	0	0.6203	0.1179	0	0.3657	0.1462	0	0	0.3402	0	0	0	0	0	0

## Sheet: Extended Data Fig3a RB1CC1
	Insertion			0bp			1bp			2bp			3bp			4bp			≥5bp
- - -	16.88	16.742	18.199	13.202	12.234	13.325	18.019	16.867	18.393	13.665	14.131	14.937	11.042	10.859	10.902	6.141	5.0879	5.3047	2.6403	3.1869	2.9406
- - +	18.536	17.874	19.607	12.548	11.808	10.443	17.051	16.319	14.228	13.48	13.111	10.121	11.469	11.194	10.245	5.2079	6.0635	3.7348	3.04	2.5392	2.407
- + -	14.081	13.442	17.347	15.359	16.769	13.911	20.17	19.166	17.168	14.786	17.192	12.312	10.178	10.497	9.7665	6.0517	6.4448	5.2596	3.0689	2.8201	2.8936
- + +	16.881	13.959	17.797	13.193	15.96	13.46	19.813	19.038	17.653	15.799	15.531	14.898	10.103	9.4213	9.1804	5.1818	6.1475	6.0136	2.7854	2.8267	2.9059
+ - -	2.0415	2.2179	2.4751	3.216	2.9317	2.2993	4.1079	3.3712	3.7822	9.3893	9.0834	9.2903	8.9533	9.1779	9.5163	4.3806	4.3108	5.5547	3.9499	3.8241	2.8973
+ - +	2.049	2.8505	1.8194	5.1475	3.5729	3.0582	4.7237	2.685	4.3441	12.356	5.8815	10.196	13.339	6.7602	9.9925	5.4601	2.4462	4.7199	5.2412	1.9105	4.8825
+ + -	0.4316	0.2659	0.2371	0	0	0	0	0	0.1782	0.0382	0	0.0706	0.3075	0	0	0.131	0.2083	0.1781	0.2383	0.2701	0.2664
+ + +	0.2852	0.2272	0.3663	0	0.0384	0.0338	0.0357	0.0121	0.2019	0.2181	0.1886	0.8162	0	0	0	0.1291	0.2977	0.2456	0.1701	0.176	0.2363

## Sheet: Extended Data Fig3a VCAN
	Insertion			0bp			1bp			2bp			3bp			4bp			≥5bp
- - -	7.3723	8.3894	6.5431	21.169	21.025	22.303	23.969	23.575	25.132	17.181	16.042	17.696	12.465	12.585	13.099	0.0648	0.0624	0.0413	5.8128	5.2898	5.9307
- - +	7.3186	6.5674	8.1225	22.503	20.727	21.262	24.893	23.691	23.263	16.995	17.115	16.509	12.677	13.229	12.784	0.0418	0.065	0.0318	5.5156	6.2011	5.9541
- + -	5.4079	5.3652	5.5197	24.302	23.615	24.678	29.474	29.956	30.191	18.792	19.38	19.093	11.542	11.698	12.057	0.0299	0	0	2.1773	2.1783	2.0134
- + +	6.0054	6.5693	8.3835	20.193	21.233	22.95	27.153	29.159	26.815	19.142	19.206	17.524	11.655	13.036	10.714	0.0232	0	0.0262	1.9452	2.2756	1.5984
+ - -	1.8442	2.4704	2.3302	4.8052	4.3069	4.2332	5.578	5.0623	4.3303	16.002	13.223	12.832	23.524	20.272	21.013	0.7157	0.4491	0.363	36.43	22.028	23.297
+ - +	2.0488	1.9422	2.1008	5.0692	5.5697	5.5833	5.2896	5.5753	5.6434	17.215	14.763	16.118	23.169	22.899	23.265	0.5534	0.4596	0.4365	32.894	36.395	34.958
+ + -	0.1493	0.2323	0.3948	0.0573	0.1801	0.5403	0.1057	0.4471	0.6514	0.7165	0.8135	0.6193	0.2215	0.6934	1.0907	0	0.0141	0.0441	0.5044	0.7286	0.7685
+ + +	0.1937	0.1399	0.1038	0.1553	0	0	0.0932	0.0882	0.4213	0.6112	0.5158	0.1485	0.4946	0.34	0.1246	0.1165	0	0	0.2573	0.189	0.5312

## Sheet: Extended Data Fig3b TTLL5
Amplicon position	WT	R	P	PR	D	DR	DP	DPR
1	0.209	0.205	0.196	0.208	0.115	0.117
2	0.0454	0.0364	0.0403	0.0441	0.0244	0.0268
3	0.0273	0.0276	0.0299	0.025	0.0143	0.0146
4	0.0242	0.0234	0.0253		0.0137	0.0116
5	0.0447	0.0502	0.054	0.0523	0.0295	0.0339
6	0.411	0.376	0.396	0.411	0.19	0.223
7	0.0343	0.0331	0.0371	0.0221	0.012	0.017
8	0.0785	0.0864	0.0758	0.0871	0.0373	0.0495
9	0.229	0.234	0.264	0.224	0.122	0.158
10	0.0106
11	0.119	0.117	0.119		0.0741	0.0693
12	0.118	0.115	0.12	0.118	0.0584	0.0697
13	0.0097
14	0.0641		0.0655	0.0808	0.0413	0.0512
15	0.0197				0.0145	0.0188
16
17	0.00618
18	0.00972	0.0123	0.00803	0.0177
19
20
21	0.00726
22					0.0094
23		0.00547
24
25		0.00827	0.00591
26	0.0206	0.0204	0.0144	0.0238	0.0136		0.00938
27		0.012			0.0111
28					0.00867		0.00736
29	0.0139	0.0133	0.0085				0.00711
30
31	0.00661	0.00848			0.00593
32
33	0.00718
34
35	0.0157			0.0127		0.00809
36	0.0173	0.0139	0.00777
37	0.0165	0.016	0.0114	0.0164	0.00994			0.0166
38	0.0118			0.0182	0.0123			0.00781
39		0.0179	0.0124		0.015
40		0.00609
41	0.00964		0.00567
42	0.0581	0.0599	0.0549	0.0678	0.0556	0.0504
43	0.00974	0.0102		0.0134	0.00925
44	0.00595
45
46
47
48
49
50
51
52		0.017	0.00742	0.0221	0.0117
53	0.0108	0.017	0.00863	0.0224	0.0106			0.00884
54	0.0125	0.0196	0.00988	0.0218				0.00699
55	0.014	0.0166	0.00935	0.0213		0.0128		0.0063
56	0.0139	0.0145	0.0087	0.015
57	0.0197	0.0166	0.0111	0.0171	0.0142
58		0.0108
59		0.0137		0.0179
60	0.0164		0.0105	0.0103
61	0.0137	0.0137	0.0107	0.0119
62
63	0.0142			0.0158		0.0134
64
65	0.0146
66		0.0264
67
68	0.032	0.04	0.0237	0.0333		0.0366
69
70
71
72			0.0261	0.0197		0.0436
73					0.031
74			0.02		0.0308
75					0.0313
76	0.0273	0.038	0.0198		0.0126
77			0.0204			0.0411
78		0.0419	0.0234
79			0.0252		0.0162
80			0.0313
81		0.0651	0.0336
82	0.0626	0.082	0.0351	0.0186	0.0447	0.0742
83	0.067	0.0868	0.0388		0.0526
84	0.0729		0.0437		0.0547
85			0.0425		0.0539	0.174
86			0.042	0.0407	0.0914	0.263
87		0.0906	0.042	0.0474	0.105	0.264
88	0.0858	0.117	0.0536	0.0527	0.137	0.271
89		0.119	0.0547	0.0596	0.166	0.339
90		0.158	0.048	0.0637	0.172	0.416
91		0.157	0.05	0.0645	0.177	0.418
92	0.156	0.167	0.0659	0.068	0.206	0.453		0.00779
93		0.188	0.0659	0.0633	0.209	0.452
94		0.209	0.084	0.0666	0.231	0.494
95		0.227	0.0877	0.0694	0.275	0.507
96		0.233	0.0887	0.0712	0.291	0.61
97	0.186	0.264	0.0995	0.072	0.376	0.668
98	0.197	0.277	0.101	0.0781	0.404	0.684
99	0.221	0.324	0.11	0.0786	0.413	0.734
100	0.227	0.329	0.117	0.0871	0.451	0.8
101	0.221	0.335	0.12	0.0846	0.424	0.78
102	0.236	0.34	0.127	0.0862	0.438	0.78
103	0.243	0.339	0.128	0.0883	0.444	0.792
104	0.256	0.384	0.13	0.105	0.488	0.834
105	0.271	0.401	0.146	0.123	0.495	0.895
106	0.278	0.405	0.162	0.139	0.506	0.917
107	0.299	0.419	0.176	0.155	0.521	0.888
108	0.326	0.436	0.196	0.184	0.618	0.937
109	0.381	0.472	0.203	0.211	0.739	1.06
110	0.439	0.514	0.221	0.248	0.821	1.21
111	0.521	0.61	0.266	0.278	1.02	1.41
112	0.567	0.649	0.316	0.323	1.05	1.45
113	0.578	0.661	0.34	0.348	1.1	1.49
114	0.595	0.689	0.348	0.379	1.13	1.63
115	0.666	0.739	0.368	0.422	1.21	1.79
116	0.682	0.766	0.391	0.408	1.26	1.86
117	0.746	0.847	0.461	0.476	1.32	1.97
118	0.796	0.909	0.536	0.523	1.32	2.04
119	0.965	1.02	0.627	0.609	1.46	2.25
120	0.998	1.04	0.661	0.639	1.47	2.28
121	1.18	1.19	0.855	0.797	1.67	2.68
122	1.23	1.28	0.898	0.892	1.71	2.72
123	1.53	1.55	1.26	1.25	1.85	2.98
124	1.71	1.68	1.39	1.35	1.86	3.04
125	1.97	1.84	1.64	1.63	1.99	3.24
126	3.24	2.8	2.78	2.93	2.78	3.95
127	3.67	3.19	3.18	3.29	3.01	4.31
128	4.3	3.82	3.71	3.79	3.73	5.18
129	4.63	4.18	4.07	4.09	3.94	5.37	0.0241	0.0193
130	5.53	4.91	4.73	4.75	4.8	6.31
131	5.92	5.22	5.01	5.01	5.29	6.88
132	6.52	5.77	5.51	5.45	6.24	7.56
133	7.16	6.38	6.07	6	7.05	8.32
134	8.61	7.71	7.39	7.44	8.02	9.54
135	12.1	10.8	11	11.3	8.97	10.6	0.0413
136	14.3	12.6	13	13.3	9.63	11.4	0.0301
137	15.4	13.7	14.1	14.5	9.87	11.6	0.0308
138	16.5	15	15.4	15.8	9.87	11.6	0.0326
139	18.9	17.5	18.2	18.4	10.1	11.9	0.0398
140	20.9	19.5	20.5	20.7	10.5	12.2	0.0406
141	22.3	21	21.6	21.9	13.4	15.4	0.0433
142	24	22.9	23.4	23.5	14.1	16.2	0.0527	0.0444
143	25.6	24.5	25.4	25.3	14.8	16.9	0.0457
144	29.1	28	28.8	28.9	17.2	20.2	0.054
145	31.2	30.3	30.7	30.7	19.4	22.8	0.0561
146	32	31.2	31.5	31.5	20.1	23.6	0.0597
147	32.8	31.9	32	32.1	21.1	25	0.0615	0.0477
148	36.2	35.3	35.1	35.3	24.2	28.5	0.0841	0.0625
149	40.3	39.7	39.2	39.6	26.5	30.9	0.142	0.0871
150	40.9	40.2	39.7	40.2	26.7	31.3	0.142	0.0873
151	42.2	41.6	41.1	41.6	27.6	32.2	0.145	0.109
152	42.9	42.3	42	42.4	27.8	32.4	0.152	0.114
153	45.4	45.1	44.3	44.8	29	33.7	0.382	0.263
154	46.7	46.5	45.6	46.3	30.1	35	0.391	0.272
155	48.2	48.2	47.1	47.7	30.7	35.7	0.571	0.287
156	48.7	48.5	47.5	47.9	30.9	35.9	0.577	0.297
157	47.7	47.6	46.4	46.8	31.1	35.8	0.566	0.289
158	46	45.7	44.3	45	30.7	35.1	0.554	0.282
159	46.3	45.9	44.6	45.3	30.5	34.8	0.558	0.368
160	47	46.5	45	45.7	30.7	34.9	0.601	0.367
161	45.9	45.4	44	44.9	29.1	32.7	0.599	0.375
162	46	45.3	43.9	44.9	28.4	32.1	0.604	0.384
163	45.5	44.5	43.3	44.2	28.1	31.7	0.608	0.391
164	45.3	44.2	42.9	43.8	28.3	31.9	0.607	0.381
165	44.7	43.5	42.2	43.1	27.9	31.7	0.606	0.385
166	43.6	42.2	41.1	41.8	27.6	31.5	0.601	0.381
167	40.8	39.2	38.4	39.2	26.8	30.5	0.433	0.389
168	38	36.4	35.6	36.3	26.7	30.4	0.403	0.4
169	33.9	32.6	31.3	31.9	25.5	28.9	0.432	0.413
170	32.5	31.2	29.9	30.5	25.4	28.7	0.39	0.392
171	29.1	27.4	26.2	26.8	25.1	28.5	0.323	0.358
172	28.1	26.5	25.3	25.8	24.9	28.2	0.324	0.356
173	21.1	19.7	18.8	19.3	20.7	23.3	0.0684	0.191
174	13.4	12.6	11.3	11.4	17.8	20.4	0.0785	0.195
175	12.4	11.7	10.3	10.4	16.9	19.5	0.0873	0.124
176	11.6	10.8	9.61	9.65	15.5	17.9	0.104	0.155
177	9.55	8.84	8.27	8.36	11.2	12.9	0.0765	0.125
178	8.87	8.21	7.6	7.75	10.7	12.4	0.114	0.161
179	7.5	7.01	6.52	6.66	9.16	10.6	0.0812	0.123
180	7.35	6.9	6.49	6.54	8.62	9.78	0.0663	0.0938
181	5.83	5.48	5.06	5	7.5	8.36	0.0496	0.0746
182	4.54	4.26	4.01	3.86	6.56	7.24	0.0335	0.0633
183	3.44	3.1	2.79	2.53	6.41	6.9	0.0315
184	3.34	3.06	2.72	2.43	6.4	6.83	0.0745	0.106
185	3	2.73	2.42	2.04	6.32	6.68	0.0534	0.0711
186	2.68	2.48	2.08	1.77	6.26	6.62	0.0409	0.0643
187	2.37	2.17	1.71	1.48	6.12	6.47	0.0291	0.0389
188	1.95	1.76	1.27	1.12	5.54	5.96
189	1.92	1.72	1.24	1.07	5.51	5.91	0.0319	0.0526
190	1.74	1.47	1.07	0.892	5.16	5.74	0.0233
191	1.39	1.16	0.819	0.704	4.24	4.55
192	1.31	1.09	0.78	0.648	4.1	4.37	0.014	0.0223
193	1.31	1.08	0.775	0.644	4.08	4.37	0.027	0.0338
194	1.21	0.993	0.715	0.554	3.94	4.28	0.0185	0.0287
195	0.966	0.826	0.622	0.481	3.13	3.38	0.0213	0.0415
196	0.911	0.775	0.559	0.401	3.08	3.35	0.0283	0.046
197	0.911	0.756	0.531	0.386	3.08	3.33	0.0564	0.0671
198	0.802	0.678	0.467	0.354	2.89	3.16	0.0588	0.0685
199	0.735	0.634	0.406	0.308	2.83	3.1	0.0552	0.0754
200	0.675	0.577	0.35	0.274	2.7	2.99	0.0454	0.0618
201	0.631	0.526	0.283	0.242	2.66	2.77	0.0351	0.0439
202	0.51	0.484	0.255	0.202	2.29	2.37
203	0.418	0.393	0.23	0.19	1.87	1.91
204	0.418	0.392	0.233	0.193	1.88	1.9	0.0195	0.0294
205	0.386	0.363	0.21	0.192	1.86	1.89	0.0211	0.0256
206	0.315	0.353	0.186	0.167	1.65	1.73	0.0176	0.0269
207	0.321	0.355	0.197	0.168	1.66	1.76	0.0271	0.0326
208	0.268	0.295	0.174	0.146	1.42	1.59	0.0173	0.0302
209	0.283	0.312	0.195	0.172	1.44	1.61	0.032	0.0653
210	0.245	0.277	0.167	0.149	1.36	1.51	0.0227	0.0387
211	0.253	0.287	0.153	0.145	1.36	1.51	0.0314	0.0562
212	0.251	0.255	0.143	0.136	1.34	1.48	0.034	0.0561
213	0.239	0.22	0.136	0.102	1.3	1.38	0.0346	0.0494
214	0.237	0.221	0.144	0.106	1.31	1.39	0.038	0.0514
215	0.245	0.228	0.148	0.106	1.32	1.4	0.0459	0.0559
216	0.228	0.209	0.139	0.0983	1.31	1.34	0.0364	0.0468
217	0.245	0.227	0.151	0.106	1.3	1.27	0.0483	0.064
218	0.196	0.175	0.136	0.11	0.869	0.858	0.0624	0.0752
219	0.177	0.167	0.12	0.0949	0.855	0.841	0.0483	0.0605
220	0.156	0.145	0.0876	0.0744	0.712	0.762	0.034	0.0401
221	0.162	0.155	0.0986		0.718	0.747	0.0464	0.0555
222	0.177	0.159	0.111	0.0985	0.68	0.736	0.0668	0.0761
223	0.182	0.16	0.12	0.0928	0.687	0.739	0.069	0.0813
224	0.173	0.154	0.119	0.0938	0.676	0.709	0.0656	0.0835
225	0.153	0.131	0.106	0.0818	0.599	0.658	0.056	0.0703
226	0.0833	0.0757	0.0964	0.0724	0.0829	0.137	0.0561	0.0679
227	0.0779	0.0772	0.0913	0.0748	0.0782	0.113	0.0496	0.0639
228	0.0641	0.0568	0.0753	0.0617	0.0656	0.0429	0.0452	0.054
229	0.0703	0.0591	0.0731	0.0653	0.0537	0.0678	0.0405	0.0504
230	0.0359	0.0368	0.0287		0.0235	0.019	0.00874
231	0.0255	0.026	0.0233		0.0151	0.0154
232	0.0297	0.0289	0.0302		0.0165	0.0178
233	0.0296	0.0309	0.0238		0.0152	0.017
234	0.0798	0.08	0.0757		0.0427	0.0529
235	0.461	0.467	0.45	0.486	0.262	0.314
236	0.0237	0.0274	0.0209	0.0217	0.0168	0.0121
237	0.0773	0.0749	0.0749	0.0702	0.0436	0.0472
238	0.426	0.427	0.418	0.376	0.202	0.255
239	0.311	0.321	0.328	0.293	0.175	0.204
240	0.942	0.959	0.895	0.931	0.532	0.589	0.0231	0.0199
241	0.0733	0.0746	0.0731	0.0693	0.0438	0.049	0.00817
242	0.394	0.37	0.346	0.382	0.219	0.236	0.0128
243	0.35	0.352	0.301	0.306	0.183	0.21	0.0126
244	0.248	0.245	0.222	0.228	0.112	0.15
245	0.151	0.145	0.15	0.151	0.0894	0.0981
246	0.0426	0.0422	0.0393	0.0398	0.0242	0.0286
247	0.0323	0.0374	0.0281	0.0291	0.0214	0.0232
248	0.317	0.31	0.267	0.246	0.149	0.196		0.0106
249	1.08	1.06	0.974	0.965	0.55	0.633		0.0321

## Sheet: Extended Data Fig3b RB1CC1
Amplicon position	WT	R	P	PR	D	DR	DP	DPR
1	0.344	0.332	0.33	0.342	0.149	0.145	0.00975	0.0103507
2	0.0249	0.0271	0.0278	0.0212		0.0129		0.00724845
3	0.013	0.0139	0.0176	0.0118				0.00657602
4	0.0123	0.0108	0.0159	0.0129	0.0102			0.00421603
5	0.0875	0.0794	0.0819	0.0875	0.038	0.0328		0.00468536
6	0.0621	0.0621	0.0681	0.0584	0.0315	0.0292		0.00395829
7	0.0455	0.0392	0.0479	0.0414		0.019
8	0.0791	0.0749	0.0775	0.0666	0.0343	0.0324
9	0.0461	0.0311	0.0383	0.0293
10	0.0787	0.0592	0.0669	0.0655	0.0284	0.0345		0.00390035
11	0.193	0.198	0.21	0.202	0.0769	0.0821
12	0.0127	0.0135	0.0114	0.0107				0.00364262
13	0.0368	0.0387	0.0408	0.0352				0.00483526
14	0.0488	0.0641	0.0545	0.058	0.0268	0.0217
15	0.0433	0.0362	0.0466	0.0344	0.0203	0.0218
16	0.0986	0.0827	0.103	0.0936	0.0458	0.0396
17	0.0168	0.0232	0.021	0.0224		0.015
18	0.00641	0.00845	0.0056
19	0.0072	0.01	0.00799	0.00799			0.00416
20	0.0328	0.0249	0.0209	0.0239		0.00605	0.00444
21	0.0841	0.0233	0.0281	0.022	0.0283	0.0415
22	0.101	0.0245	0.0402	0.0261	0.028		0.00402
23	0.195	0.111	0.108	0.0495	0.111	0.102	0.0065
24	0.184	0.0946	0.108	0.0327	0.0863	0.0931
25	0.197	0.0962	0.112	0.0346	0.126	0.165
26	0.205	0.101	0.108	0.0353	0.148	0.166
27	0.208	0.104	0.11	0.0352	0.23	0.167
28	0.22	0.119	0.118	0.0461	0.253	0.171	0.00599
29	0.252	0.149	0.134	0.0572	0.258	0.205		0.00336435
30	0.243	0.18	0.131	0.067	0.344	0.44
31	0.272	0.198	0.151	0.0658	0.346	0.461
32	0.285	0.202	0.129	0.0704	0.364	0.46
33	0.288	0.222	0.0815	0.0667	0.446	0.509	0.00438
34	0.303	0.226	0.0871	0.0697	0.549	0.52
35	0.345	0.301	0.1	0.0821	0.874	0.699
36	0.366	0.272	0.0883	0.0658	0.888	0.725
37	0.374	0.266	0.0878	0.0646	0.872	0.745
38	0.382	0.26	0.0768	0.0975	0.973	0.758
39	0.48	0.412	0.0884	0.155	1.35	1.28	0.00728	0.00419251
40	0.481	0.437	0.091	0.155	1.33	1.28	0.00852	0.00363696
41	0.483	0.44	0.1	0.153	1.39	1.32	0.00864	0.0041551
42	0.495	0.469	0.128	0.167	1.43	1.33	0.00779
43	0.54	0.474	0.123	0.167	1.44	1.35
44	0.547	0.481	0.131	0.222	1.42	1.36
45	0.601	0.498	0.134	0.231	1.54	1.42		0.00348329
46	0.611	0.516	0.192	0.246	1.56	1.43
47	0.619	0.535	0.232	0.261	1.59	1.43
48	0.641	0.545	0.244	0.276	1.6	1.43		0.00363696
49	0.684	0.561	0.288	0.297	1.6	1.45
50	0.708	0.604	0.295	0.293	1.81	1.68
51	0.726	0.615	0.31	0.305	1.83	1.74
52	0.849	0.656	0.339	0.338	2.22	2.29
53	0.828	0.718	0.331	0.408	2.47	2.48	0.00918	0.0107928
54	0.824	0.719	0.336	0.414	2.47	2.48		0.00849583
55	0.889	0.727	0.342	0.431	2.5	2.48	0.00701	0.00948063
56	0.935	0.799	0.416	0.495	2.75	2.72		0.0109637
57	0.962	0.808	0.458	0.49	2.76	2.69		0.00818965
58	0.97	0.826	0.485	0.501	2.79	2.7	0.0152	0.0145762
59	1.1	0.842	0.515	0.512	2.8	2.7	0.00747	0.00923777
60	1.24	0.942	0.855	0.916	2.96	2.88	0.00767	0.00953864
61	1.25	0.982	0.868	0.925	2.98	2.91	0.0089	0.00925562
62	1.27	0.994	0.91	0.935	3.03	2.98	0.0173	0.0194979
63	1.32	1.03	0.955	0.961	3.09	2.98	0.0118	0.0109997
64	1.35	1.08	1.11	0.995	3.19	3.11	0.0137	0.012756
65	1.5	1.1	1.22	1.08	3.25	3.22	0.0111	0.0134708
66	1.59	1.24	1.46	1.27	3.43	3.35	0.0119	0.0146504
67	1.72	1.3	1.6	1.42	3.46	3.42	0.0331	0.0322573
68	2.22	1.87	2.23	2.18	3.89	3.91	0.00843	0.0128008
69	2.78	2.35	2.81	2.89	3.97	4.05	0.0199	0.024229
70	3.22	2.83	3.43	3.43	4.09	4.11	0.0181	0.0204091
71	4.41	3.94	4.71	4.76	4.15	4.13	0.0115	0.0145853
72	5.95	5.42	6.62	6.34	4.43	4.47	0.0154	0.0139398
73	8.12	6.91	9.22	9.03	4.58	4.63	0.0322	0.0182642
74	9.35	8.55	11	10.6	4.79	4.93	0.0339	0.0180345
75	11.8	10.8	13.5	12.7	6.03	6.55	0.0321	0.0196011
76	12.9	11.6	14.6	13.6	6.61	6.93	0.0303	0.0201644
77	13.5	12.4	15.4	14.3	6.9	7.19	0.0387	0.0269921
78	14.1	13	16.1	15.2	7.07	7.41	0.0336	0.0264008
79	14.6	13.5	16.9	16.3	7.23	7.43	0.0391	0.0320157
80	15.9	15	17.5	16.9	10.2	11.2	0.0339	0.0318666
81	17.6	16.5	19.1	18.7	12.2	13.3	0.0474	0.043491
82	18.9	17.6	19.8	19.7	13.7	14.6	0.0457	0.2007
83	24.6	23.1	25	25.3	19.3	21	0.106	0.284298
84	28.4	26.1	29.4	29.1	20.2	22.1	0.0536	0.224182
85	34.4	31.3	34.3	34	20.6	22.8	0.139	0.286355
86	35.3	32.2	35.7	35.7	20.7	23.2	0.141	0.291646
87	37.3	34	37.2	37.3	20.9	23.4	0.144	0.325812
88	38.2	34.9	38.2	38.1	21.5	23.8	0.153	0.333918
89	39.8	36.2	40.3	39.7	22.1	24.5	0.161	0.294067
90	40.6	37.1	41.4	40.7	21.8	24.2	0.16	0.292659
91	39.6	36.4	41.3	40.4	22.1	24.4	0.156	0.285998
92	40	36.8	42.1	40.6	22.4	24.7	0.155	0.286415
93	39.5	36.5	42.1	40.9	22.8	25.1	0.157	0.289682
94	39.6	36.6	42.1	40.8	22.7	25	0.157	0.290007
95	37.5	33.9	40.4	39	22.7	25.1	0.0766	0.29004
96	37.5	34.1	40.9	39.6	23.1	25.4	0.0756	0.287593
97	37.2	33.9	40.6	39.5	23	25.3	0.0772	0.289389
98	37.1	33.9	40.9	39.7	23	25.4	0.0818	0.298113
99	36.6	33.6	40.9	39.6	22.6	25.2	0.0739	0.276482
100	35.6	32.3	40.3	39.2	19.5	21.5	0.0861	0.286316
101	35.1	31.5	39.8	39	18.7	20.9	0.0902	0.290601
102	34.2	30.6	39.3	38.4	17.5	19.2	0.0812	0.273348
103	32.7	29.2	38	37.2	16.9	18.5	0.078	0.272803
104	32.5	28.4	37.4	36.9	16.1	17.8	0.0704	0.263571
105	32	27.5	37.3	37	13.9	15.5	0.102	0.238205
106	31.2	26.7	36.8	36.4	12.8	13.8	0.0981	0.235881
107	29	24.6	35.1	35.1	10.5	11.2	0.101	0.240494
108	29.9	25.8	36.1	36	11.9	12.8	0.0891	0.284038
109	30.1	25.5	36.3	36.3	11.7	12.3	0.0874	0.284298
110	29.6	24.9	35.7	35.6	11.8	12.2	0.0863	0.28541
111	29.7	25	36	35.6	11.6	12.4	0.0865	0.138327
112	30.9	25.4	37.4	36.5	12.6	13.3	0.0956	0.216835
113	30.9	24.9	37	36.3	12.3	13.1	0.0945	0.216343
114	30.4	24	36.2	36	12.5	13.5	0.0943	0.249348
115	29.8	23.3	35.2	35	13	13.9	0.0932	0.250335
116	29.6	23.3	35.1	34.8	13.1	14	0.0941	0.250155
117	29	22.3	34.3	34.1	13	13.8	0.0927	0.292172
118	29.5	22.7	34.8	34.3	13.1	13.9	0.099	0.291303
119	28.9	22.1	33.9	33.6	13	13.8	0.099	0.291455
120	28.6	21.7	33.3	33.1	13	13.8	0.0978	0.289807
121	28.5	21.5	33.1	32.8	13	13.8	0.0987	0.248021
122	28.3	21	32.5	32.1	12.9	13.8	0.098	0.247373
123	28.2	21.1	32.5	32.1	12.7	13.7	0.0997	0.246386
124	27.7	20.7	31.8	31.6	12.4	13.1	0.0992	0.24706
125	27.2	20.4	30.9	31.1	12.1	12.8	0.1	0.248872
126	26.6	19.9	30.1	30.2	11.6	12.3	0.103	0.244718
127	25.7	19.3	29	29.2	11.5	12.3	0.102	0.243564
128	25.4	18.9	28.6	28.8	11.5	12.3	0.102	0.243564
129	23.3	17.6	26.4	26.5	11.3	12.1	0.101	0.238817
130	22.4	16.9	25.4	25.7	11.2	12	0.0925	0.238815
131	19.9	14.9	22.1	23	10.8	11.6	0.0821	0.238123
132	18.3	13.5	19.8	20.9	10.6	11.3	0.0787	0.233809
133	17.7	12.9	19	19.9	10.5	11.2	0.0795	0.232181
134	15.2	11.2	16.2	16.7	9.38	10.3	0.0764	0.231534
135	9.94	7.35	10.7	10.9	7.19	7.22	0.0237	0.145357
136	8.82	6.59	9.6	9.84	6.64	6.7	0.0272	0.149567
137	8.02	6.17	9.25	9.4	5.84	5.92	0.0235	0.1451
138	6.96	5.5	8.46	8.43	4.8	5.07	0.0222	0.142544
139	6.89	5.48	8.39	8.31	4.76	5.06	0.0393	0.155363
140	6.48	4.99	7.77	7.84	4.6	4.85	0.0228	0.140793
141	6.22	4.82	7.25	7.37	4.54	4.78	0.0214	0.141051
142	4.68	3.4	4.8	5.19	3.83	4.05	0.0161	0.0661138
143	3.72	2.71	3.56	3.7	3.16	3.44	0.0212	0.0639815
144	3.02	2.21	2.87	2.98	3.05	3.44		0.0515531
145	2.78	2.08	2.58	2.67	3.25	3.6	0.122	0.17544
146	2.31	1.6	2.16	2.21	2.75	3.19		0.0512954
147	2.06	1.49	2	1.89	2.6	3.12		0.0508813
148	1.96	1.4	1.84	1.57	2.46	2.89		0.0508813
149	1.85	1.15	1.59	1.43	2.2	2.64		0.0508813
150	1.51	1.06	1.35	1.31	2.13	2.61		0.0519176
151	1.48	1.04	1.32	1.27	1.99	2.28	0.00973	0.0557115
152	1.2	0.907	1.03	1.05	1.84	2.25	0.0134	0.0223563
153	1.1	0.74	0.895	0.799	1.77	2.08
154	1.09	0.705	0.895	0.8	1.75	2.05	0.00839
155	0.933	0.559	0.789	0.816	1.49	1.69	0.0112	0.0174269
156	0.815	0.453	0.637	0.633	1.34	1.54	0.00955	0.0161207
157	0.784	0.431	0.612	0.613	1.26	1.42	0.00945	0.0153233
158	0.679	0.424	0.599	0.497	1.17	1.27	0.00905	0.015268
159	0.628	0.363	0.55	0.43	0.993	1.07		0.0123029
160	0.615	0.358	0.507	0.43	0.957	1.05		0.00654776
161	0.579	0.345	0.475	0.405	0.924	1.03	0.00771	0.0110822
162	0.56	0.343	0.475	0.402	0.927	1.03	0.00799	0.00884138
163	0.467	0.346	0.473	0.405	0.896	1.01	0.00608	0.00782095
164	0.447	0.332	0.45	0.399	0.814	0.993	0.00387	0.00415779
165	0.428	0.317	0.427	0.384	0.771	0.811	0.00473	0.00538247
166	0.437	0.334	0.411	0.398	0.786	0.813	0.00768	0.00939602
167	0.427	0.284	0.401	0.383	0.773	0.817	0.00904	0.00916044
168	0.415	0.265	0.388	0.375	0.778	0.78		0.00769795
169	0.404	0.254	0.389	0.361	0.659	0.762	0.00649	0.00824131
170	0.41	0.228	0.387	0.347	0.624	0.752	0.00779
171	0.39	0.224	0.368	0.314	0.627	0.751	0.00454	0.00667138
172	0.394	0.219	0.364	0.314	0.631	0.751	0.00649	0.00457609
173	0.394	0.215	0.363	0.309	0.634	0.741	0.00592
174	0.38	0.205	0.181	0.266	0.583	0.661	0.00732	0.00464796
175	0.374	0.203	0.155	0.123	0.562	0.647
176	0.382	0.216	0.158	0.133	0.572	0.656	0.00548	0.0101597
177	0.356	0.203	0.158	0.114	0.508	0.652	0.00756	0.0071319
178	0.345	0.191	0.129	0.0962	0.496	0.617
179	0.223	0.16		0.0756	0.219
180	0.193	0.159	0.02	0.0789	0.221	0.305
181	0.195	0.164	0.0368	0.0854	0.222	0.311	0.00793
182	0.2	0.166		0.0836	0.226	0.3	0.00439
183	0.181	0.172	0.0446	0.09	0.232	0.282	0.00647	0.00613545
184	0.183	0.156	0.0428	0.0868	0.19	0.274		0.00606907
185	0.0392	0.0209	0.026		0.153	0.103
186	0.0439	0.0186	0.0265	0.0162	0.151	0.0952
187	0.0557	0.0352	0.0397	0.0409	0.16	0.107		0.00921678
188	0.044	0.0254	0.0336	0.0254	0.147	0.0977
189	0.045	0.0294	0.0318	0.0196	0.117	0.0305	0.00705	0.00713472
190	0.0363	0.0216	0.0222	0.0134	0.11	0.0253	0.00603	0.00405133
191	0.0325	0.0172	0.0271	0.017	0.0919	0.0271
192	0.0229		0.0217	0.0178	0.0868
193	0.0209	0.0112	0.0206	0.0155	0.0842
194	0.0264	0.0151	0.0241	0.0209	0.0918			0.00387506
195	0.0218	0.0174	0.0134	0.0202	0.0812	0.0242		0.00369519
196	0.0236	0.0158	0.0115	0.0188	0.0767	0.0249
197	0.0226		0.0117		0.0692			0.00495951
198	0.0205	0.0134	0.0118		0.0539		0.00363
199	0.0235	0.0143	0.00999	0.0169	0.0555	0.0271	0.00521
200	0.0291	0.0178	0.0176	0.0253	0.061	0.033	0.00831	0.0147552
201			0.0099	0.019	0.0575	0.0301		0.004557
202		0.00986	0.0142	0.0197	0.068	0.0305		0.00586383
203	0.014		0.00831	0.0149	0.0704	0.0246		0.00304392
204	0.0222				0.0571	0.0233
205	0.0339	0.0212	0.0233	0.0354	0.0604	0.0346		0.00901077
206	0.0239	0.0173	0.0147	0.0177	0.0437	0.038	0.0106	0.00813295
207	0.0189	0.0142	0.0101	0.0114	0.0429	0.0339	0.0107
208	0.0205	0.0217	0.0157	0.0137	0.0427	0.0336
209	0.0122	0.0178	0.0149	0.0127	0.0534	0.0323	0.0109	0.00550969
210	0.0196	0.0277	0.0283	0.0211	0.0451	0.0383	0.0114	0.00801798
211	0.0304	0.0282	0.0327	0.0417	0.0491	0.0516	0.0191	0.0120767
212	0.0199	0.0203	0.022	0.0318	0.0391	0.048	0.0172	0.0108315
213	0.0201	0.0142	0.0154	0.0143	0.0339	0.0344	0.0065	0.00425612
214	0.0174	0.0204	0.018	0.0195	0.0389	0.0382	0.0093	0.00540294
215	0.0214	0.0226	0.017	0.0263	0.0417	0.0389	0.00868
216	0.0132	0.0192	0.016	0.0261	0.0392	0.0229	0.00663	0.00524154
217	0.0266	0.0388	0.0352	0.0434	0.0525	0.0326	0.0109	0.0106766
218	0.0662	0.0791	0.0742	0.0782	0.0736	0.0619	0.0217	0.015322
219	0.0255	0.0319	0.0298	0.0349	0.0425	0.0333	0.0159	0.0129567
220	0.0243	0.028	0.0257	0.0302	0.0406	0.0337	0.0163	0.012287
221	0.0269	0.0289	0.0249	0.0297	0.0397	0.0311	0.0144	0.011471
222	0.0334	0.0372	0.0399	0.032	0.05	0.0312	0.00961	0.0113596
223	0.0183	0.0177	0.0171	0.0202	0.0531	0.0163	0.00768	0.00717642
224	0.0274	0.0161	0.0214	0.0297	0.0464	0.0304	0.0117	0.0118426
225	0.44	0.408	0.456	0.427	0.288	0.249	0.0176	0.0196328
226	0.0241	0.0181	0.0223	0.031	0.0425	0.0373	0.0102	0.0112193
227	0.0201	0.015	0.0204	0.0301	0.0353	0.0355	0.00997	0.0109589
228	0.0173	0.0132	0.0156	0.027	0.0249	0.0242	0.00829	0.00983264
229	0.0157	0.0103		0.0246	0.0195	0.0222		0.00983264
230	0.0157	0.0103		0.0243	0.0128	0.0217		0.00983264
231	0.0141	0.0106		0.0244	0.013	0.0195		0.00901666
232		0.0108	0.00771
233	0.0103	0.0104	0.0131	0.00974	0.0144
234	0.0108		0.0135	0.00991		0.0078	0.00491	0.0054181
235	0.0139	0.00935	0.0114	0.0125	0.0188
236			0.0109
237			0.00764
238	0.00599	0.0121	0.0122	0.00899
239	0.00947	0.0197	0.0224	0.021
240
241
242	0.00817	0.011	0.00883	0.00918	0.01
243	0.0485	0.0516	0.0511	0.0523	0.0284	0.0293
244	0.0172	0.0258	0.0207	0.0235		0.0106		0.00474869
245	0.175	0.192	0.172	0.183	0.0723	0.0781	0.00429
246		0.0158	0.0122	0.0126	0.00774
247	0.24	0.212	0.236	0.239	0.095	0.112
248	0.0135	0.0166	0.0169	0.0184	0.00929	0.0102
249	0.332	0.323	0.354	0.382	0.162	0.172
250	0.0215	0.019	0.0183	0.0286	0.0185	0.0129
251	0.0721	0.0787	0.0761	0.0816	0.0426	0.0382		0.0044431
252	0.279	0.259	0.271	0.272	0.123	0.134		0.00687493
253	0.437	0.384	0.422	0.436	0.182	0.185	0.0101	0.012649
254	0.0207	0.0194	0.0268	0.0279				0.00510243
255	0.00824	0.00731		0.00762
256	0.0294	0.0277	0.0264	0.0225		0.0116
257	0.27	0.217	0.235	0.221	0.0973	0.117	0.0152	0.0130312

## Sheet: Extended Data Fig3b VCAN
Amplicon position	WT	R	P	PR	D	DR	DP	DPR
1	1.2	0.535	0.619	0.614	0.858	0.53	0.494	0.234327
2	0.95	0.256	0.346	0.311	0.562	0.252	0.426	0.191377
3	0.892	0.246	0.336	0.304	0.519	0.241	0.423	0.19002
4	1.07	0.329	0.411	0.37	0.611	0.324	0.423	0.19172
5	1.07	0.321	0.391	0.371	0.607	0.309	0.397	0.182703
6	0.93	0.233	0.309	0.29	0.532	0.234	0.391	0.183519
7	0.956	0.29	0.353	0.351	0.564	0.294	0.389	0.187068
8	0.775	0.288	0.362	0.336	0.493	0.269	0.381	0.182401
9	0.703	0.233	0.314	0.29	0.459	0.232	0.373	0.183167
10	0.735	0.315	0.39	0.374	0.494	0.313	0.36	0.174855
11	0.673	0.219	0.279	0.266	0.42	0.205	0.349	0.165249
12	0.759	0.231	0.286	0.275	0.453	0.229	0.348	0.159755
13	0.742	0.23	0.272	0.264	0.438	0.215	0.342	0.155839
14	0.692	0.202	0.254	0.238	0.398	0.203	0.329	0.146732
15	0.639	0.195	0.243	0.225	0.365	0.181	0.321	0.14122
16	0.603	0.18	0.229	0.21	0.341	0.176	0.302	0.140967
17	0.603	0.184	0.216	0.202	0.332	0.16	0.293	0.136811
18	0.585	0.18	0.198	0.19	0.333	0.156	0.284	0.135214
19	0.498	0.178	0.2	0.18	0.317	0.17	0.277	0.139392
20	0.466	0.149	0.187	0.157	0.302	0.156	0.267	0.129993
21	0.524	0.188	0.262	0.231	0.348	0.247	0.301	0.175478
22	0.431	0.141	0.18	0.141	0.27	0.208	0.242	0.12218
23	0.387	0.128	0.157	0.128	0.237	0.193	0.222	0.130073
24	0.375	0.132	0.158	0.133	0.232	0.187	0.2	0.127041
25	0.361	0.136	0.137	0.126	0.243	0.192	0.197	0.122808
26	0.337	0.129	0.125	0.12	0.23	0.178	0.187	0.11973
27	0.293	0.112	0.102	0.102	0.204	0.166	0.161	0.107694
28	0.273	0.112	0.0926	0.0944	0.208	0.205	0.158	0.101002
29	0.246	0.104	0.0785	0.0867	0.202	0.203	0.154	0.0996766
30	0.26	0.113	0.0878	0.0933	0.223	0.223	0.162	0.103417
31	0.296	0.125	0.1	0.126	0.245	0.245	0.184	0.124086
32	0.285	0.122	0.0746	0.11	0.268	0.23	0.161	0.102763
33	0.272	0.127	0.0788	0.111	0.257	0.244	0.159	0.104323
34	0.297	0.139	0.09	0.123	0.262	0.269	0.157	0.104988
35	0.294	0.138	0.0956	0.13	0.264	0.268	0.158	0.113069
36	0.358	0.175	0.133	0.152	0.353	0.393	0.176	0.112563
37	0.349	0.18	0.151	0.161	0.35	0.414	0.167	0.110023
38	0.263	0.205	0.163	0.158	0.341	0.433	0.158	0.111315
39	0.28	0.227	0.165	0.172	0.346	0.435	0.169	0.111652
40	0.304	0.256	0.2	0.19	0.368	0.468	0.182	0.123132
41	0.342	0.304	0.264	0.211	0.388	0.484	0.183	0.120156
42	0.397	0.348	0.302	0.26	0.436	0.588	0.193	0.124894
43	0.454	0.433	0.38	0.349	0.496	0.662	0.204	0.126663
44	0.636	0.643	0.534	0.552	0.753	1.07	0.224	0.132273
45	0.737	0.743	0.676	0.644	0.76	1.09	0.233	0.137864
46	1.24	1.26	1.19	1.09	1.54	2.33	0.254	0.144568
47	1.56	1.57	1.71	1.55	1.69	2.51	0.269	0.15391
48	1.77	1.74	2.03	1.83	1.74	2.58	0.267	0.15788
49	2.16	2.07	2.53	2.33	1.82	2.69	0.281	0.161595
50	2.53	2.37	2.97	2.79	1.86	2.77	0.285	0.164864
51	3.46	3.11	4.15	3.93	2.32	3.37	0.318	0.174944
52	4.54	4.18	5.48	5.45	2.84	3.9	0.325	0.176036
53	5.51	5.15	6.43	6.55	3.87	5.3	0.345	0.183846
54	6.14	5.65	7.1	7.24	4.09	5.6	0.376	0.204111
55	7.14	6.59	8.11	8.22	4.76	6.65	0.374	0.206115
56	7.61	7.04	8.68	8.82	5.05	7.05	0.398	0.212156
57	7.96	7.32	9.04	9.25	5.23	7.17	0.409	0.237785
58	8.83	8.16	9.82	10	6.47	8.91	0.45	0.280133
59	9.8	9.16	10.8	11.1	7.51	10.3	0.51	0.387431
60	12.2	12	12.9	12.9	10.8	15.1	0.549	0.421518
61	12.8	12.7	13.7	13.6	11.3	15.7	0.632	0.54706
62	17	16.7	17.2	17.1	17.3	23.5	0.698	0.601105
63	18.6	18.3	18.9	19	18.2	24.6	0.722	0.650553
64	22.5	21.8	23.6	23.1	19	25.5	0.677	0.517651
65	23.5	22.8	25	24.2	19.1	25.7	0.657	0.482621
66	25	24.1	26.7	25.8	19.4	25.9	0.644	0.435337
67	29.5	28	32	30.6	19.9	26.7	0.68	0.43881
68	31.9	30.5	35.2	33.5	20.6	27.4	0.711	0.4103
69	37.3	37	38.3	36.2	43.1	57.9	1.12	0.519707
70	38.6	38.2	40.1	37.7	43.4	58.2	1.13	0.467722
71	40.8	40.5	42.9	40.1	44.5	59.8	1.16	0.463796
72	42.3	42.2	44.7	41.7	45.7	61.3	1.25	0.462659
73	43	43	45.9	42.5	46.7	62.6	1.27	0.504419
74	45.2	45.5	49	44.8	48.7	64.7	1.3	0.509999
75	47.1	47.8	51.8	47.2	51.2	67.1	1.31	0.534918
76	54.2	56.9	63.1	56.5	54.2	70.3	1.44	0.569935
77	56.6	59.8	66.5	59.5	56.5	72.7	1.56	0.574522
78	60	63.1	70.4	62.8	57.7	73.8	1.63	0.592169
79	61.4	64.5	72	64.2	58.8	74.7	1.73	0.596245
80	62	65	72.5	64.7	59.3	74.8	1.76	0.592661
81	63.4	66.3	73.9	66.2	59.6	74.8	1.8	0.599224
82	66.1	68.7	75.9	68.2	67.1	80.5	1.95	0.569638
83	69.1	70.9	78.1	70.8	66.2	79.2	1.98	0.571743
84	68.9	70.6	77.9	70.6	66.3	79	1.97	0.572963
85	68.9	70.2	77.6	70.4	66	78	1.99	0.580069
86	68.1	69.2	76.4	69.2	67	78.7	1.97	0.587861
87	67.4	68.3	75.5	68.3	65.8	76.9	1.95	0.580167
88	67.1	67.4	75.1	68.4	63	73.2	1.99	0.579298
89	65.8	66	73.7	67.2	62.1	72	1.96	0.565502
90	62.8	62.1	69	63.2	61.6	71.5	1.94	0.567721
91	56.4	55.4	60.4	56	61	70.8	1.89	0.537297
92	49.6	48.3	52.3	48.8	60	69.3	1.75	0.520839
93	42	40.8	44.1	41.2	58.1	67	1.64	0.509909
94	37.5	36.8	39	36.8	57.4	66	1.56	0.492926
95	33.8	33.4	35	33	56.4	65	1.51	0.465124
96	27.5	26.9	28.1	26.7	52.5	61.1	1.34	0.4437
97	23.6	23.5	24.1	23.1	43.1	53.4	1.16	0.395023
98	20.3	20.3	21.5	20.4	36.5	45.8	1.05	0.341942
99	19.2	19.2	20.1	19.1	35.3	44.4	1.02	0.334231
100	17	17.3	17.4	16.6	33.7	42.7	0.969	0.308105
101	15.7	16.1	16	15.2	31.5	40.8	0.931	0.277907
102	12.9	13.5	12.3	11.8	29.4	38.7	0.893	0.261525
103	11.5	12.3	10.6	10.1	28.6	37.8	0.868	0.252139
104	9.99	11.1	8.84	8.24	28	37.2	0.849	0.22901
105	5.18	5	6.72	6.41	5.36	6.69	0.434	0.104453
106	4.06	3.96	5.29	5.01	4.79	5.99	0.416	0.103164
107	3.47	3.43	4.49	4.28	4.41	5.57	0.294	0.0926218
108	3.17	3.18	4.12	3.85	4.38	5.58	0.288	0.0915834
109	2.86	2.91	3.73	3.44	4.27	5.46	0.28	0.0915055
110	2.49	2.61	3.27	2.98	3.98	5.22	0.257	0.084328
111	2.12	2.32	2.81	2.51	3.67	4.69	0.233	0.0508862
112	1.53	1.7	1.91	1.7	3.06	3.88	0.211	0.045266
113	1.02	1.16	1.28	1.14	2.2	2.76	0.0977	0.041078
114	0.752	0.856	0.939	0.833	1.73	2.07	0.0813	0.0255678
115	0.525	0.592	0.643	0.569	1.28	1.43	0.0699	0.0250421
116	0.41	0.476	0.518	0.429	1.03	1.18	0.0616	0.0198889
117	0.388	0.476	0.486	0.408	1.03	1.22	0.058	0.0198517
118	0.255	0.335	0.332	0.256	0.776	0.829	0.0561	0.0151357
119	0.204	0.278	0.219	0.188	0.738	0.746	0.0469	0.0121809
120	0.182	0.241	0.171	0.152	0.723	0.692	0.0377	0.0121809
121	0.159	0.197	0.142	0.125	0.572	0.573	0.0389
122	0.137	0.163	0.129	0.103	0.526	0.52	0.0372
123	0.133	0.159	0.11	0.0988	0.514	0.52	0.0369
124	0.13	0.15	0.0937	0.0917	0.501	0.51	0.0386
125	0.116	0.132	0.0672	0.0722	0.465	0.458	0.0378
126	0.106	0.109	0.0636	0.0653	0.431	0.419	0.0371
127	0.0864	0.081	0.0547	0.0483	0.304	0.289	0.0313
128	0.0894	0.0849	0.0517	0.0454	0.295	0.297	0.0309
129	0.0687	0.0669	0.0391	0.0345	0.275	0.276	0.0304
130	0.0546	0.0462	0.0287	0.0395	0.224	0.214	0.0298
131	0.0579	0.0421	0.023	0.0321	0.204	0.2	0.0306
132	0.0505	0.0401	0.0172		0.163	0.183
133	0.0527	0.0331	0.0191		0.139	0.171
134	0.0461	0.0285	0.0211		0.117	0.148
135	0.0424	0.026	0.0173		0.113	0.135
136	0.043	0.0295	0.0172	0.0218	0.106	0.137
137	0.041	0.0279	0.0195		0.0898	0.126
138	0.0346	0.0306	0.0232		0.0807	0.1
139	0.0278	0.0161			0.0731	0.0894
140	0.0284				0.0666	0.0829
141	0.031				0.0382	0.0838
142	0.0233				0.039	0.0778
143	0.0218				0.0228	0.068
144	0.0221				0.0188	0.0681
145	0.0325					0.0479
146	0.0342		0.0143			0.0388
147	0.0487		0.0172	0.0174	0.0233	0.0418
148	0.0493			0.0201	0.017	0.0288
149	0.0885	0.0267	0.0278	0.0249	0.0304	0.0229
150	0.0891	0.0231	0.0272	0.0222	0.0291	0.0226
151	0.107	0.0251	0.0257	0.0216	0.0479	0.023	0.01
152	0.148	0.0309	0.0432	0.0285	0.0709	0.0345	0.0264	0.0190764
153	0.151	0.0309	0.0394	0.0311	0.0627	0.0253	0.0252	0.0198594
154	0.167	0.0346	0.0451	0.039	0.0678	0.0222	0.026	0.019684
155	0.168	0.0358	0.0414	0.036	0.0674	0.0208	0.0279	0.0195772
156	0.158	0.0359	0.0393	0.0389	0.0628	0.0177	0.0281	0.0195772
157	0.18	0.0433	0.0414	0.0466	0.0688	0.0244	0.0304	0.0211619
158	0.18	0.0412	0.0382	0.0449	0.0743	0.0244	0.031	0.0196275
159	0.2	0.0596	0.0485	0.0614	0.0878	0.0376	0.0337	0.0196275
160	0.201	0.0549	0.0481	0.0525	0.0763	0.0354	0.0343	0.0215163
161	0.198	0.0608	0.0513	0.064	0.0772	0.0385	0.0337	0.0215163
162	0.186	0.0627	0.0516	0.0607	0.0676	0.0353	0.0297	0.0212942
163	0.212	0.0739	0.0604	0.0702	0.0835	0.0455	0.031	0.0236812
164	0.212	0.0748	0.0641	0.0755	0.0768	0.0388	0.0321	0.0237377
165	0.203	0.0846	0.0761	0.0848	0.0682	0.0572	0.0298	0.0243199
166	0.23	0.0816	0.0813	0.09	0.0755	0.0379	0.0328	0.0245145
167	0.314	0.109	0.106	0.107	0.149	0.0633	0.0412	0.0288236
168	0.326	0.12	0.122	0.125	0.16	0.0799	0.0444	0.0317197
169	0.454	0.131	0.139	0.129	0.201	0.0847	0.047	0.0308864
170	0.383	0.137	0.145	0.137	0.181	0.0869	0.046	0.0323512
171	0.399	0.15	0.155	0.145	0.191	0.0978	0.0494	0.0323512
172	0.399	0.165	0.156	0.151	0.192	0.101	0.0503	0.0331088
173	0.426	0.177	0.161	0.165	0.209	0.107	0.0533	0.0343983
174	0.429	0.184	0.171	0.177	0.212	0.121	0.0519	0.0349805
175	0.455	0.194	0.185	0.189	0.219	0.13	0.0535	0.0353095
176	0.483	0.218	0.203	0.214	0.242	0.153	0.055	0.0398973
177	0.532	0.254	0.226	0.239	0.275	0.18	0.056	0.0385382
178	0.529	0.232	0.218	0.223	0.277	0.163	0.0593	0.0407871
179	0.597	0.31	0.274	0.293	0.319	0.234	0.061	0.0444444
180	0.54	0.226	0.209	0.22	0.273	0.15	0.0611	0.0429603
181	0.582	0.32	0.294	0.312	0.337	0.223	0.0637	0.0453748
182	0.534	0.228	0.224	0.226	0.277	0.159	0.0608	0.0437936
183	0.668	0.347	0.349	0.327	0.357	0.268	0.0662	0.0488378
184	0.569	0.234	0.222	0.223	0.284	0.156	0.0654	0.0443171
185	0.625	0.271	0.264	0.255	0.316	0.179	0.0676	0.0475169
186	0.613	0.27	0.262	0.247	0.308	0.18	0.0671	0.0474893
187	0.613	0.257	0.239	0.235	0.31	0.171	0.0675	0.0469828
188	0.725	0.395	0.358	0.358	0.473	0.315	0.0815	0.0577901

## Sheet: Extended Data Fig3c TTLL5
	Cell survival
- - -	100	100	100
- - +	64.01	89.69	100
- + -	79.21	72.55	74.07
- + +	73.05	51.45	63.38
+ - -	36.04	33.75	85.38
+ - +	20.34	15.11	22.57
+ + -	3.19	0	12.7
+ + +	0	0	32.4

## Sheet: Extended Data Fig3c RB1CC1
	Cell survival
- - -	100	100	100
- - +	99.4	73.37	98.82
- + -	100	75.59	96.63
- + +	30.39	24.17	26.27
+ - -	55.19	60.77	58.19
+ - +	32.18	14.63	26.67
+ + -	1.88	0	0.04
+ + +	4.69	6.87	2.54

## Sheet: Extended Data Fig3c VCAN
	Cell survival
- - -	100	100	100
- - +	78.89	90.65	84.93
- + -	85.29	86.35	84.91
- + +	91.94	84.11	89.4
+ - -	43.45	36.67	38.68
+ - +	17.31	17.86	18.53
+ + -	3.93	4.71	5.19
+ + +	5.07	5.01	4.31
