# Supplementary material for: Efficient high-precision homology-directed repair-dependent genome editing by HDRobust
Source: Nat Methods. 2023 Jul 20;20(9):1388–99. doi: 10.1038/s41592-023-01949-1 (PMC10482697; doi:10.1038/s41592-023-01949-1)
Supplement: Source Data Extended Data Fig. 4 — Numerical source data for plotting graphs. [file 41592_2023_1949_MOESM15_ESM.xlsx]

## Sheet: Extended Data Fig4a
	HDR						Imperfect HDR						Insertion						0bp						1bp						2bp						3bp						4bp						≥5bp
+ - - - - -	11.9994	10.7005	26.2504	29.3242	19.2055	26.7447	0.982368	1.26459	1.29763	0.828093	2.87572	2.21006	0.308564	1.02539	3.2116	2.1344	0.672415	2.28	4.33592	3.88918	2.1341	4.202	2.55038	2.93	1.64451	4.80952	2.994	3.2039	3.15391	3.4	12.5944	6.54743	7.3529	5.4724	4.29357	6.61	10.7567	12.8551	6.6941	7.9224	8.42989	8.41	0.314523	0	0.0828	0.5375	0	0.98	7.1172
+ + - - - -	49.12	43.73					1.5	1.12					0.0143	0.0143					0.384362	0.347059					0.519909	0.469452					0.243243	0.219637					0.178255	0.160955					0	0					0
+ - - - -	10.6459	12.2281					0.818524	0.394338					0.35544	0.101308					0.513976	0					0.0968361	0					1.7654	4.43685					1.79519	0.0476761					0	0					0.238366
+ - - - -	11.6511	13.4642					0.951465	0.638738					0.360443	0.580797					0.195814	0					0	0.564693					0.947486	0					1.91392	2.38426					0	0					0.0410577
+ - - - -	14.8331	10.4353					0.687365	0.381364					0.122816	0.119498					0	0.700755					0.0167265	1.04901					2.33893	0.89187					1.366	1.23588					0	0					0.0752694
+ - + - - -	29.6134	24.5454	20.0154	22.8705	25.2455		0.62233	0.540184	0.516435	0.433378	0.560349		0.0949	0.1779	0.0698	0.08	0.1		0.711	0.19	0.54	0.1	0.19		0	0.838	0.788	0.09	0.15		0	0	0.236	0	0.09		0.502	0	0.031	0.41	0		0	0	0	0	0		0
+ - + - -	8.759	6.585	5.079				0.028	0.029	0.031				0.00175	0.00621	0.00642				0.0385	0.02173	0				0.05627	0.02173	0				0.02369	0	0.053				0.07108	0.02173	0				0	0	0				0.0207328
+ - + - -	4.609	3.703	3.225				0.03	0.022	0.013				0.01122	0.00961	0.00808				0	0.37515	0				0.02559	0.41878	0.02937				0.02132	0.48421	0				0	0.20503	0.02448				0	0	0				0.034118
+ - + - -	0.077	0.822	1.576				0.006	0.009	0.004				0.00188	0.00936	0.00578				0.06674	0.03068	0				0.05104	0.02191	0.02107				0	0	0				0.05104	0	0.02528				0	0	0				0.0510357
+ - - - -	45.4046	42.1211					0.665379	0.994495					0.3906	0.6275					1.3702	1.6916					1.1904	0.8833					2.1761	2.4357					1.3144	2.2002					0.1798	0.7655					0.496
+ - - + - -	23.8426	24.9977	24.8919				2.58559	2.07023	2.5172				2.28	2.03	2.06				2.83	3.5	2.61				3.11	3.54	3.08				7.31	6.66	7.87				9.69	9.59	8.49				0.51	0.33	0.56				6.59
+ - - + -	15.106	23.4859	15.5813				1.15428	2.07268	1.38717				1.67	2.28	1.65				1.79	2.53	1.5				2.22	2.25	2.21				5.53	6.96	5.51				8.77	11.8	7.49				0.31	0.18	0.54				4.92
[truncated: 5 more columns]

## Sheet: Extended Data Fig4c
	POLQ mRNA level
untreated	100	100
1h	116.296	103.765
2h	104.072	106.53
4h	64.8628	56.7353
8h	26.6379	13.8639
24h	0.738992	0
32h	0.441846	0
48h	0	0
