# Supplementary material for: Efficient high-precision homology-directed repair-dependent genome editing by HDRobust
Source: Nat Methods. 2023 Jul 20;20(9):1388–99. doi: 10.1038/s41592-023-01949-1 (PMC10482697; doi:10.1038/s41592-023-01949-1)
Supplement: Source Data Extended Data Fig. 5 — Numerical source data for plotting graphs. [file 41592_2023_1949_MOESM16_ESM.xlsx]

## Sheet: Extended Data Fig5a
	HDR						imperfect HDR						Insertion						0bp						1bp						2bp						3bp						4bp						≥5bp
mock	28.8631	34.4819	36.5315	34.7062	32.0042	26.7676	5.11254	5.3843	5.58986	5.95422	5.72453	5.32791	1.67	1.507	1.467	1.51	1.905	1.454	3.52	3.07	2.42	3.64	3.02	2.9	1.93	2.66	3.03	2.38	4.67	2.1	7.18	7.57	7.96	7.2	4.13	8.72	10.2	6.42	7.98	6.69	9.16	6.87	0.33	0.28	0.37	0.34	0.19	0	6.96
0.01	29.3737	36.6492	27.518	29.3021	29.4377	29.0903	3.51833	6.18111	5.90402	4.45301	4.98589	4.16276	0.879	0.963	2.315	1.369	1.537	0.896	3.95	0.63	4.54	1.87	1.75	1.99	3.26	3.01	1.45	3.72	4.35	6.4	5.39	6.24	7.08	5.71	4.85	3.25	5.55	7.91	13	7.54	7.38	9.2	0.61	0.44	0.4	0.21	0.37	2.06	3.61
0.1	24.0543	33.7895	28.9396	25.7826	28.3782	30.6915	4.05079	4.23211	3.28399	3.69064	3.09716	6.20295	2	1.998	0.776	2.613	0.995	1.934	4.52	3.35	2.13	2.62	2.28	0.79	0.9	0.9	0.88	2.76	3.61	2.31	7.7	5.15	7.3	8.54	6.26	7.08	7.94	7.56	6.79	6.29	4.92	9.7	0.76	0.94	0.03	0.37	0.24	0.4	4.5
1	34.919	26.6846	34.2157	32.2519	35.1438	27.028	3.30933	3.43515	6.46122	4.49807	3.8044	4.01698	1.451	1.569	0.539	1.116	1.537	0.902	3.2	3.64	0.39	3.75	2.29	1.28	1.76	1.72	1.28	0.72	1.73	1.77	3.79	1.59	5.55	2.67	4.6	3.08	3.32	2.56	5.23	2.48	5.31	6.03	0.7	0	0.22	0.83	2.23	0.07	5.67
5	27.7933	27.1401	27.3992	34.1706	33.5975	22.6068	2.1988	2.07187	1.99166	2.91415	2.52808	2.27878	0.441	0.184	0.379	0.219	0.186	0.279	0.62	1.77	0.22	1.45	0.62	3.61	2.34	0.17	1.87	1.02	1.23	1.58	3.84	2.49	2.56	1.14	0.1	1.68	0.35	0.64	0.55	2.59	0.44	0.32	0	1.08	0	0	0.02	0	1.82
10	46.5151	27.178	27.282	26.9429	27.0243	26.9079	5.09269	2.14348	2.11567	3.01527	2.64874	2.18165	0.409	0.285	0.23	0.312	0.53	0.378	0.67	0.21	0	0.85	0.04	0	0.18	0.67	2.91	1.81	0	3.58	0.21	0.06	2.04	0.75	0.25	0.68	1.09	1.14	1.8	0.81	4.03	0.66	4.16	0	0	0.12	0	0.19	4.39
20	31.5835	33.1997	34.5855	27.1257	31.7261	24.4992	2.1327	2.46852	3.26588	1.70338	2.4149	3.0926	0.271	0.138	0.77	0.175	0.179	0.141	0.56	0.08	2.93	0	0	0.12	0.02	1.55	0	0	0.84	0.01	2.2	0.27	0.38	1.23	0.05	0.07	1.63	0.06	2.23	0.6	0.09	0.07	0	0.36	0	0.02	0	0.01	0.2
[truncated: 5 more columns]

## Sheet: Extended Data Fig5b
	HDR						imperfect HDR						Insertion						0bp						1bp						2bp						3bp						4bp						≥5bp
mock	38.1112	28.7517	34.3703	27.9858	30.0373	30.1023	4.42826	3.79189	4.13695	4.4675	4.93257	10.1917	0.63	1.36	1.76	1.03	0.75	0.81	2.85	4	4.35	1.28	1.73	2.55	3.22	1.98	2.88	4.51	3.91	3.66	6.77	6.99	4.34	6.67	8.8	3.6	6.06	5.69	6.72	5.58	11.5	10.2	0	0.31	0.12	0.07	0.09	0.35	2.26
10	35.7387	29.8397	31.0304	28.9323	24.9919	31.0936	4.91792	4.12446	4.20155	3.65864	3.94178	4.88902	1.54	1.66	0.6	1.56	0.74	1.27	5.03	4.23	1.96	4.6	2.68	2.98	1.34	3.73	2.3	3.68	2.32	3.08	8.03	8.67	4.53	6.77	5.92	7.32	4.75	7.76	9.78	6.07	10	5.74	0.14	0.04	0.08	0.4	5.32	0.15	3.6
20	29.5611	28.9609	30.189	25.052	30.8735	27.2236	4.22185	6.09222	4.83664	3.72752	4.79189	4.45217	1.81	1.69	0.67	2.28	1.61	1.86	2.97	2.39	6.43	1.9	3.4	2.4	3.11	2.64	4.46	3.26	2.42	0.89	3.74	5.84	6.1	7.63	5.23	6.34	8.41	11.4	5.19	4.38	7.11	7.97	2	0.75	0.23	0.04	0.04	0.33	4.37
50	29.0549	39.3864	22.3524	26.9367	31.5174	24.0161	3.61155	5.0041	4.45374	3.76503	4.03382	4.17326	1.76	0.5	1.76	0.7	1.09	1.81	3	1.94	3.68	2.83	2.69	1.52	1.17	3.67	3.22	2.17	2.82	4.21	7.64	4.71	4.45	4.92	5.76	6.6	6.41	5.89	7.96	8.77	7.4	10.2	0.81	0.09	0.03	0	0.09	0.35	8.09
100	30.6421	21.7103	23.9399	36.9182	19.6109	28.5044	3.37785	3.67021	5.22125	5.66682	4.05525	4.49073	0.87	0.88	1.2	3.66	2.44	0.89	1.6	4.07	3.54	0.49	0.98	1.78	0.54	2.5	2.37	0.48	2.81	1.08	6.56	6.12	10.5	2.22	11	3.35	5.62	26.3	2.64	3.03	7.53	7.23	0.02	0.23	0.03	0	2.44	1.06	5.16
150	15.6156	22.0504	35.0228	26.1529	25.4209	26.2942	2.97123	2.26933	2.94653	2.81317	3.73786	6.75416	0.8	0.96	0.52	1.74	0.41	1.63	2.32	2.68	2.64	0.04	2.23	0.96	0	6.82	0.08	2.4	1.97	2.87	6.41	5.23	5.81	6.47	3.31	12.8	6.69	2.93	4.13	9.67	3.76	14	0.1	0	1.11	0	0.03	0	10.2
200	32.4579	17.7894	14.4033	34.1571	33.9846	31.8398	3.86846	2.64472	1.87796	3.91217	6.06398	4.81972	0.89	0.19	0.47	0.33	0.75	1.68	0.22	0.02	4.41	3.1	0.06	1.86	2.25	0.82	0.85	0.12	3.63	3.18	2.59	2.12	3.28	7.27	5.98	6.91	4.54	7.75	5.01	0.09	3.07	11.7	0.03	0.09	0.02	0	0.09	0.3	5.88
[truncated: 5 more columns]

## Sheet: Extended Data Fig5c
	HDR						imperfect HDR						Insertion						0bp						1bp						2bp						3bp						4bp						≥5bp
mock	19.7567	22.0534	22.6299				2.888	1.731	2.218				0.4209	5.3203	1.0558				4.9001	2.2654	3.7372				5.1558	0.9515	1.7898				6.2054	5.9715	8.0417				3.2523	4.6848	4.733				0	2.1204	0				0.5656
0.01	23.5104	21.6667	22.5077	20.4878	21.8001	21.7105	3.551	2.747	3.352	2.715	2.602	2.604	0.9938	1.323	2.0113	2.0592	2.1884	2.2746	3.0016	2.5728	3.4571	3.5387	2.6421	2.5545	3.3759	1.3851	1.8827	3.6274	3.7403	2.8834	4.3702	8.9565	7.0931	6.5098	5.367	4.2757	5.0771	7.8549	5.2171	8.8468	5.5949	6.8631	0	0.2548	0.3116	0.408	0.6527	0.4166	6.6611
0.1	21.5856	22.6985	19.6294	17.8964	13.6738	17.869	3.067	2.965	1.864	2.506	2.969	2.084	1.8729	1.7697	0.8211	2.0523	2.127	4.0787	1.798	3.8492	1.7219	1.259	2.7204	3.1327	2.8122	2.3819	0.8143	6.0109	1.8232	1.7642	3.6605	4.4576	4.4478	7.6654	6.1693	4.3198	4.8084	4.1991	8.768	3.3425	5.7083	7.0568	1.4845	0	0.8523	0.8022	0.3457	0.1154	7.6206
1	19.6863	6.42732	16.378	14.4218	20.8101	12.1761	4.068	1.625	1.889	3.314	3.437	3.499	0.2029	4.1097	0.4003	2.5379	1.6228	1.2931	0	2.0034	0.1889	2.9797	3.3036	3.681	0	0	0.0821	2.2116	2.3897	0.4791	5.3657	3.5059	16.09	1.9467	4.6499	5.5377	4.4779	0	0	4.8403	4.202	6.0306	0	0	0	0	0.321	1.2485	0.0386
5	1.60817	7.16511	5.32726	15.0608	11.1305	8.468	0.892	4.984	2.447	1.523	2.404	1.913	0.2025	0.7234	0.3057	0.6704	0.3871	2.0628	3.9726	7.4632	0	4.7782	2.3391	1.2994	2.395	13.64	22.777	2.384	1.7211	0	3.4119	6.8749	17.772	0.0308	2.7995	2.457	0	7.794	1.0959	2.5378	2.0073	0.7687	0	0	0	0.4409	0	0	0.1426
10	7.36494	0.95743	9.59746	3.25927	7.2611	2.12892	1.478	2.394	3.549	1.513	1.752	0.846	7.1067	5.5854	0.5282	0.4904	0.3478	0.5137	0	19.087	0	0.0487	0	2.6039	4.6819	4.9791	0	2.1556	0	2.359	13.169	0	21.165	4.1929	0	0.3867	0	0	0	1.2308	5.6282	0.2836	0	0	0	0	0	0	0
20	1.37828	1.92405	0.93649	6.99772	6.08076	1.80617	6.146	7.696	2.569	1.5	1.41	1.439	4.1143	1.1899	2.7726	1.0001	0.4244	0.7232	11.834	13.332	0	1.6387	0	0	10.781	0	17.222	1.5255	1.458	0	0	0	7.9487	0	0.4214	0	7.1874	18.895	0	1.1739	0.0388	2.2899	0	0	0	0	0	0	0.1859
[truncated: 4 more columns]

## Sheet: Extended Data Fig5d
	HDR						imperfect HDR						Insertion						0bp						1bp						2bp						3bp						4bp						≥5bp
mock	23.6192	25.1245	25.4226				3.351	1.79	3.078				1.8479	2.5091	1.276				2.7056	2.7913	1.4595				3.4526	1.0865	1.5885				3.0892	3.8966	6.7893				4.4016	1.4237	1.8788				0.101	0	0.0403				5.2496
0.01	18.445	20.899	21.8086	21.8508	22.7242	22.8328	2.937	3.331	3.457	3.001	3.251	3.008	1.7929	1.6773	2.6623	2.1183	1.6293	1.8399	2.3208	1.3476	3.7259	2.0611	2.1304	1.0536	4.6119	2.9434	3.9954	2.9384	1.4275	1.2575	6.5884	3.3926	7.5506	5.0505	4.0286	3.291	4.8315	3.7767	6.3795	5.4172	9.6272	7.7488	0.2968	0.0887	0.7188	0.2924	0.7153	0.1246	4.7662
0.1	14.6301	14.8351	15.8774	16.9665	18.1081	18.2109	1.702	2.326	2.073	1.254	2.121	2.121	1.2572	1.4773	1.105	1.4451	1.0585	0.9238	1.9743	2.2876	1.3789	2.7679	0.6768	1.9335	2.3407	4.2711	0.9882	3.9033	1.0152	0.9284	4.5592	3.8281	3.1622	4.3064	6.5839	5.53	6.2995	3.1339	2.6429	6.4965	7.5398	3.8084	0	0.7537	0	0.5778	0.2019	0	4.8781
1	1.35188	7.32826	9.04886	9.6178	10.4295	42.3773	3.531	2.247	1.237	1.97	2.219	1.141	0.478	3.8856	2.171	2.2444	0.7365	11.499	4.0637	10.016	1.4174	1.5161	1.8086	0	9.6477	16.902	2.7957	0	2.6297	11.66	0	5.9928	1.6839	2.2773	1.4656	3.804	5.3209	0.0828	4.1286	5.6996	1.0498	0	0	0	0.0325	0	0	0	0.3216
5	5.00652	5.41271	5.95574	7.11619	7.60299	9.72178	1.137	0.88	0.611	0.659	0.387	1.154	0.4114	0.1197	1.3154	0.9078	0.2212	0.1893	0.6043	12.411	1.8783	23.112	0.5836	11.449	2.1084	16.552	0	5.945	0.1655	46.487	4.0001	2.8491	0.1023	7.471	3.0052	0	2.5945	5.0588	1.7946	11.318	2.9094	0	0	0	0	0	0	0	2.266
10	2.56257	4.85605	5.05113	5.44335	5.90522	6.61553	4.887	1.118	1.137	1.756	2.536	0.7	7.3574	0.3025	0.245	0.7679	4.6661	1.1014	0	6.7442	16.46	2.8643	10.1	1.3606	9.0747	0	0	1.3935	0	4.3084	12.173	0.1198	4.394	1.5131	0	0.5058	0	3.7406	4.2365	1.7242	10.479	1.221	0	0	0	0	0	0	0
20	1.93971	5.93415	6.54456	8.1506	8.75977	13.6986	0.569	1.742	1.115	1.141	0.627	0.304	0.1472	1.7994	0.1367	0.3789	0.1651	0	19.398	0	0	1.5839	0.7879	0	0	2.3946	0.1954	0.8994	0	7.7626	0	1.796	6.8907	1.9262	0.7693	0	0	1.4438	12.239	2.0739	2.0783	0	0	0	0	0	0	0	0
[truncated: 5 more columns]

## Sheet: Extended Data Fig5e
	HDR						imperfect HDR						Insertion						0bp						1bp						2bp						3bp						4bp						≥5bp
mock	19.1576	20.3044	23.9663				1.665	1.802	2.287				0.1581	3.3668	3.7233				4.0999	0.7119	1.9495				2.0741	3.3323	4.9497				0.5065	8.8002	6.7852				4.6546	3.8997	9.355				0	0	0.2215				7.0421
1	20.1174	15.505	23.5792	23.634	22.1276	23.3558	3.245	2.901	2.5	3.577	3.424	2.304	0.9326	2.7324	1.7463	2.0645	2.3543	1.3929	4.9946	1.7388	0.8066	1.9065	2.4567	1.8578	1.8984	2.9775	2.044	2.6294	4.0662	1.4272	3.508	6.2341	5.9304	4.2146	5.9947	5.8317	8.2191	4.1871	8.2402	5.7026	5.8751	6.8837	0.1337	0	0.8616	0.148	0.5481	1.6917	2.4598
5	20.086	17.8916	17.5818	21.525	19.5488	20.2411	2.429	3.611	1.911	3.333	2.84	3.336	0.9093	0.5512	5.0455	0.838	2.0313	2.1452	4.5145	0.7417	0.0653	2.6753	2.8055	3.6471	1.4404	2.9503	0.5455	2.3753	2.4017	1.9821	4.0929	7.4665	10.151	4.8803	5.6464	5.7243	3.5659	15.872	7.7914	5.0424	4.7466	5.6688	2.187	0	0	1.0134	0.8431	0.3092	7.3514
10	9.93171	28.5805	11.3346	10.9887	13.5566	13.979	2.249	1.326	0.699	2.188	2.834	1.773	0.2347	0.4107	0.1066	0.9583	1.1624	0.9478	5.1243	0.8168	0	1.1961	0.8555	2.7	2.1703	4.1343	4.832	4.6868	3.0797	0.6659	1.266	1.8856	0	3.0617	1.882	3.0148	9.5613	5.2637	0	5.1809	3.0369	0.9444	0	0	0	0	0	0	0
20	4.27913	16.0317	17.0902	4.48318	5.22339	7.70495	3.555	1.153	3.658	2.578	1.09	0.514	2.8043	0.1335	0.3026	0.8446	0.1453	0.6712	1.9867	18.273	0	1.0359	0	3.9465	4.2473	21.925	0	0.7139	0.4125	0.7621	4.3843	0	0	2.6597	1.0695	1.9732	2.9457	0	14.386	0	2.0321	0.0817	0	0	0	0	0	0	0.6165
50	0.96667	6.76737	4.48815	5.87593	4.14096	9.6846	1.313	1.088	9.279	1.097	1.01	0.85	14.484	0.2165	4.0319	0.7404	0.3023	1.43	0	33.584	7.1996	0	0	0	0	0	11.639	0.1648	1.1891	1.6701	0	0	12.719	4.1664	4.1256	1.7267	0	0	5.7597	4.9137	5.8665	0	0	0	0	0	0	0	2.1511
100	4.07376	2.63561	8.42303	4.24386	9.10317	15.3673	0.718	2.728	1.498	0.671	1.03	1.293	1.8596	9.6806	0.2258	0.3214	0.284	0.1753	19.67	5.5936	0	0.7969	1.8272	0	6.6918	0	3.2543	0.7187	3.0534	0	10.155	0	1.2132	0	4.0958	0	0	9.4797	2.4408	8.5779	1.0914	0	0	0	0	0	0	0	0.078
[truncated: 5 more columns]

## Sheet: Extended Data Fig5f
	HDR						imperfect HDR						Insertion						0bp						1bp						2bp						3bp						4bp						≥5bp
mock	19.1576	20.3044	23.9663				1.665	1.802	2.287				0.1581	3.3668	3.7233				4.0999	0.7119	1.9495				2.0741	3.3323	4.9497				0.5065	8.8002	6.7852				4.6546	3.8997	9.355				0	0	0.2215				7.0421
1	25.5898	24.1768	20.5087	25.8925	28.3393	21.801	3.136	1.712	2.558	3.144	2.635	2.509	0.8494	0.4037	1.1551	1.5366	2.0812	1.8465	1.4388	4.2208	2.7569	1.9941	2.8935	2.3778	3.9018	0.3309	3.7555	2.2468	1.8527	3.0357	5.0386	0.6471	5.4498	7.5901	4.2674	6.9174	6.0096	6.1179	5.7741	10.328	7.0985	6.0809	0	0	1.2462	0	0.2082	0.5404	6.3175
5	18.6348	26.7709	20.1908	19.6837	20.6863	19.7765	2.153	4.2	4.557	3.82	3.105	2.018	0.8583	0.9001	0.566	0.6896	1.3966	1.104	0.63	2.4237	1.8591	0.9713	3.1346	0.684	1.0283	2.3857	2.9042	3.4469	1.4715	1.5461	9.0418	10.157	3.3184	4.1841	5.0204	2.7002	7.4576	4.9613	8.3658	5.4643	6.4609	5.0371	0.7319	0.3987	1.9698	0.1494	1.1809	0.6555	6.2996
10	19.1422	12.4046	29.1006	13.2173	17.9236	14.0898	2.71	0.71	8.026	1.641	1.574	1.958	0.9458	0.1315	0.5709	2.7015	1.9299	0.2224	0.669	2.0277	6.6941	2.1051	1.9279	1.3791	2.1614	0.245	1.6623	0.4953	1.9502	1.9045	0.6176	0	0	1.995	2.2399	5.8667	4.9919	3.1981	0.0321	5.421	5.427	6.5563	1.5696	0	0	0.3715	0.3232	0.0547	8.9932
20	16.2821	17.3473	24.3166	23.1435	17.9564	15.2675	0.989	4.359	2.247	1.949	2.657	2.464	1.0224	1.2568	0.6705	2.5379	2.2822	0.919	1.4634	0.9926	1.6184	2.5889	3.2128	1.5957	0.4022	1.3604	0.0483	1.9202	2.9709	1.6259	3.774	4.5367	1.5218	4.4405	8.5062	6.8169	9.4565	9.9141	3.9435	6.8493	7.1707	3.7467	0.5734	0	0.0664	0.1372	0.629	0	6.136
50	20.3728	32.606	15.318	15.9454	15.2357	14.2748	1.361	2.471	4.048	1.995	1.812	1.742	0.4598	0.0733	0.1682	1.2857	0.5166	1.036	0.8054	1.1062	0.3077	2.6357	0.5313	3.5607	5.8808	0	2.7783	0.668	0.4451	2.1646	3.1449	0	8.3302	5.5265	6.591	2.3988	6.9674	6.1084	2.7323	8.5388	3.3458	2.5019	0	0	0	0	0.4739	0	1.8665
100	13.9177	10.6645	8.28499	7.7444	6.00412	9.44369	0.632	6.677	2.29	0.582	1.631	2.571	0.306	4.7403	0.5747	0.4063	0.2868	1.6348	1.6594	7.5747	18.898	1.9231	1.0799	2.3303	1.7491	8.5396	24.115	1.4507	1.5268	2.2698	4.0811	9.8182	0	3.5762	0.8751	1.5283	0	3.6426	0	3.7955	1.3034	4.2824	0	0	0	0	0	0	16.459
[truncated: 5 more columns]
