# Supplementary material for: Efficient high-precision homology-directed repair-dependent genome editing by HDRobust
Source: Nat Methods. 2023 Jul 20;20(9):1388–99. doi: 10.1038/s41592-023-01949-1 (PMC10482697; doi:10.1038/s41592-023-01949-1)
Supplement: Source Data Extended Data Fig. 6 — Numerical source data for plotting graphs. [file 41592_2023_1949_MOESM17_ESM.xlsx]

## Sheet: Extended Data Fig6a
	Insertion			0bp			1bp			2bp			3bp			4bp			≥5bp
VCAN_a	48.4822	45.9042	46.9343	14.0709	15.1295	15.3503	7.08423	7.57077	7.0159	6.92572	7.0518	6.20238	4.4627	5.10084	4.02551	0.451147	0.494947	0.566658	0.585272	0.175394	0.446033
SOD1	66.8321	61.4691	60.8871	4.57376	4.30572	3.92109	5.47957	7.44706	6.14506	2.22817	2.30854	1.88662	0.489248	0.541696	0.597639	0.181721	0.0936577	0.0603886	0.0810753	0.237941	0.0583062
AHR	39.2265	39.7194	45.8013	7.51079	5.45723	4.18444	18.392	16.0384	14.6405	12.6092	10.425	10.8613	3.49021	2.56198	2.69506	0.239524	0.395754	0.0709227	0.821226	0.229121	1.15503
CALD1	60.529	61.0408	56.6459	6.92857	6.76789	6.58516	7.64248	5.93092	6.69821	3.30869	3.6461	4.04719	0.915267	1.78938	1.59966	0	0.0529117	0	0.681874	0.673422	0.616122
GSR	15.3696	18.4159	14.1655	9.65756	7.56295	8.11142	5.88384	4.9659	8.28174	32.6096	37.0215	34.7024	8.95179	6.22639	6.57856	8.49087	4.68338	3.78959	0	0.0869305	0.212898
SLC8A1_a	45.6032	39.9829	40.5338	12.0262	11.1162	8.14226	8.85238	7.12143	5.93932	6.89014	8.86657	7.10558	0.672662	0.686238	1.20946	1.31559	2.04508	1.18786	0.609484	0.60898	0.691121
CSGALNACT1	12.8478	11.9635	10.6396	2.70767	2.92405	2.32558	9.94955	10.0733	9.61753	20.2479	20.8544	20.5214	3.69896	3.54604	3.60338	13.8321	12.6185	13.4083	0	0	0.0511118
GPR132	24.9241	24.0012	20.8878	5.09189	5.9046	6.07339	7.43341	7.6159	7.12569	10.8404	10.4812	10.0073	4.58394	6.1773	6.91314	0.830064	0.940625	1.007	1.42474	1.16985	0.599325
NOTO_a	47.3369	47.4107	47.7045	3.14397	4.47382	3.46239	8.92083	8.6944	9.2792	4.33651	3.99037	4.36261	2.29216	3.23066	2.86686	2.16826	1.71893	2.35442	1.99789	1.77265	1.77274
NR6A1	30.7945	30.3651	28.2517	4.97908	4.92449	5.46695	2.77186	2.81122	2.28969	3.04135	3.36377	3.48598	8.91872	9.43214	9.93056	6.05703	5.19591	6.61179	23.317	25.6306	22.9355
ADSL	19.4386	18.674	17.0676	6.27298	6.87136	6.82415	5.17656	5.96088	4.1664	11.117	12.2253	10.3561	1.69856	1.20618	1.276	0.736941	0.560292	0.415935	38.2131	36.5046	33.5074
OSBP2_a	13.6106	11.6691	12.1824	14.3222	9.96168	10.6332	12.2991	10.3916	10.4741	11.6248	10.6719	10.0233	8.23688	6.50406	6.44355	0.947322	0.429866	0.23865	0.449577	1.2896	0.3182
KIF26B	23.3197	22.7097	16.8594	6.07588	7.10518	5.246	13.2524	12.6841	11.3755	12.5813	12.2099	11.8725	18.854	19.0133	17.4775	0.948518	0.939885	0.773095	0	1.1102e-15	0
C3	13.4678	11.466	12.1914	4.64742	6.26278	5.4705	18.7275	16.2673	18.8931	10.084	9.11552	9.43752	2.20471	1.61877	2.59034	19.8424	16.2806	17.3715	0.0751605	0.265372	0
SPAG5	28.6721	25.864	19.6739	3.65772	2.61958	2.37301	4.92997	4.49438	4.52466	3.67135	3.97217	3.11679	0.477094	0.282504	0.314335	2.57631	2.42696	2.64307	0.190837	0.0984483	0.0929724
OSBP2_b	6.92871	8.78806	5.47796	2.39473	2.95584	3.07212	2.37638	1.87203	2.16982	5.41337	5.19242	5.31355	5.46842	5.19242	3.33708	48.2982	44.4508	40.3457	0	0.182277	0.0358056
KNL1	19.6185	23.8016	20.0097	9.59507	11.3128	9.34387	10.5177	10.5743	10.2732	10.6245	10.1916	9.35643	3.40877	3.08165	2.56203	0.640966	0.80566	0.552595	1.87434	1.59789	1.79593
SSH2	15.5736	18.5737	13.2233	8.64987	12.0479	10.5746	13.1023	14.2605	12.6867	5.60797	6.93807	6.42592	8.59889	9.4789	8.84768	0.492822	0.459413	0.15136	6.30472	5.87861	6.03376
FRMD7	80.2132	78.9913	76.2733	2.27189	2.05918	2.0954	1.50324	1.71531	1.86764	3.34702	2.84402	3.21143	0.35027	0.48142	0.551181	0.972972	1.16916	1.17069	0.0778377	0.080911	0.232316
NFASC	40.9429	43.0605	36.1078	8.74782	9.04006	8.83006	4.19761	3.49561	3.63852	5.53245	6.0297	5.14717	1.03261	0.961518	0.612336	4.24798	3.86404	4.41059	7.51372	7.50343	7.49889
SV2C	77.9946	78.2559	76.5888	3.18261	3.31268	3.92157	2.15081	1.94563	3.13162	3.61859	3.63033	3.33537	1.38058	1.77546	1.83383	0.217987	0.187189	0.213163	0.11626	0	0.037617
VCAN_b	45.3633	45.6471	42.8026	13.2569	13.1441	13.1018	9.34087	9.29222	9.27906	6.64639	8.45546	7.47248	2.03343	1.80682	2.37882	1.71728	1.84653	1.75334	0.0646675	0.221243	0.236218
RAD52	75.7721	73.8743	64.0542	2.14906	2.09933	1.68387	2.95957	2.86864	2.81543	2.09994	1.59079	2.61337	0.884186	0.534611	0.55231	1.59645	1.4604	1.42792	0.233327	0.195589	0.323304
TTLL5	11.6814	11.8481	14.7118	7.95044	6.65935	4.17609	21.5742	28.0783	26.9806	12.4969	17.9919	9.992	4.73427	3.6607	5.22558	0	0.311549	0.306101	0.195631	0	0.109322
TKTL1	56.3875	60.2803	56.0076	1.19541	0.916368	0.829781	1.22687	0.407275	1.45212	7.42414	8.24731	8.15951	10.2239	9.92732	7.71005	0.660623	0.407275	0.553187	0.34604	0	0.172871
NOTO_b	14.4838	15.4848	14.881	7.29034	7.35181	6.50676	4.95114	4.1338	3.94854	6.61375	6.48689	5.43156	6.89698	6.754	7.4151	20.6018	21.0888	23.0981	1.65737	1.5772	1.50156
TEX2	79.2644	82.6812	84.6924	0.641825	0.950074	1.15653	2.49599	2.1937	2.4752	0.56287	0.267766	0.54584	3.55296	2.73122	3.31287	0.422789	0.386773	0.194557	0.244505	0.0793381	0.162131
SLC8A1_b	11.73	10.1332	12.053	18.0929	19.9881	19.7792	18.5005	18.4966	19.5634	10.2692	12.6808	8.93581	1.83007	3.28258	2.42982	0.175815	0.221218	0.351982	9.24625	6.08705	5.30245
POLQ	52.0009	52.4137	51.5045	8.43429	9.78246	8.56615	12.1758	11.6	11.6298	5.28887	4.65429	4.77083	1.54734	2.12916	2.24061	0.431227	0.538782	0.701144	0	0	0.152422
SLITRK1	7.69133	9.75142	8.70985	18.0613	15.6292	12.0793	8.25818	4.98101	4.90576	2.3451	2.03407	2.03635	5.94328	4.25806	3.7256	42.4132	48.1498	45.1469	0	0.0673938	0

## Sheet: Extended Data Fig6b
	Insertion & 1-2bp deletions			deletions ≥3bp
VCAN_a	45.2181	43.8811	45.3342	36.844	37.5464	35.2068
SOD1	59.85	53.9982	54.6388	20.0157	22.4055	18.9174
AHR	40.9095	42.1256	45.9874	41.3801	32.7013	33.4212
CALD1	54.3692	54.292	50.9457	25.6366	25.6094	25.2465
GSR	36.415	46.3066	40.1934	44.5482	32.6563	35.6487
SLC8A1_a	38.8788	35.2247	35.8727	37.0908	35.2026	28.9367
CSGALNACT1	16.5718	15.7584	15.4233	46.7122	46.2214	44.7437
GPR132	20.756	20.1657	17.3192	34.3725	36.125	35.2946
NOTO_a	41.9301	42.4132	41.9819	28.2664	28.8783	29.8209
NR6A1	47.6881	48.0544	45.002	32.1915	33.6688	33.9701
ADSL	14.3609	13.6888	13.2118	68.2928	68.3137	60.4017
OSBP2_a	18.1949	14.8467	15.0869	43.2956	36.071	35.2265
KIF26B	23.5008	23.2186	19.4762	51.5309	51.4434	44.1278
C3	26.3794	22.3249	25.6051	42.6696	38.9514	40.3493
SPAG5	24.1929	22.7715	17.02	19.9825	16.9865	15.7188
OSBP2_b	12.6529	12.89	11.0818	58.2269	55.7439	48.6703
KNL1	15.6617	18.7759	16.2623	40.6181	42.5896	37.6316
SSH2	16.7012	20.2252	15.4799	41.629	47.4119	42.4634
FRMD7	75.1482	73.9067	70.7113	13.5882	13.4346	14.6907
NFASC	36.9838	38.6474	33.3562	35.2313	35.3074	32.8891
SV2C	73.6341	73.2603	71.6877	15.0274	15.8469	17.3743
VCAN_b	41.0123	40.508	37.9402	37.4106	39.9055	39.0841
RAD52	68.6681	67.7478	57.715	17.0266	14.8759	15.7555
TTLL5	26.9128	31.8974	28.0897	31.7199	36.6526	33.4118
TKTL1	54.7345	57.9329	54.9999	22.73	22.2529	19.8852
NOTO_b	11.4449	11.4522	11.8623	51.0503	51.4251	50.9203
TEX2	74.7838	79.6271	80.3865	12.4016	9.66294	12.153
SLC8A1_b	19.3915	17.9829	17.5909	50.4532	52.9065	50.8248
POLQ	50.7617	48.9776	49.101	29.1167	32.1408	30.4645
SLITRK1	16.622	17.6497	14.8327	68.0904	67.2213	61.771
