# Supplementary material for: Efficient high-precision homology-directed repair-dependent genome editing by HDRobust
Source: Nat Methods. 2023 Jul 20;20(9):1388–99. doi: 10.1038/s41592-023-01949-1 (PMC10482697; doi:10.1038/s41592-023-01949-1)
Supplement: Source Data Extended Data Fig. 7 — Numerical source data for plotting graphs. [file 41592_2023_1949_MOESM18_ESM.xlsx]

## Sheet: Extended Data Fig7a
	Cell survival
VCAN_a	88	81	91.7
SOD1	80	86	96.8
AHR	81	91.7	92.1
CALD1	85	89	100
GSR	92.5	83	99.6
SLC8A1_a	89	87	95.2
CSGALNACT1	72	96.3	100
GPR132	80	80	97.2
NOTO_a	87	91.3	93.7
NR6A1	77	81	88
ADSL	76	75	90
OSBP2_a	80	83	82
KIF26B	74	82	93.3
C3	92.5	87	97.2
SPAG5	68	75	96.8
OSBP2_b	90	78	94.4
KNL1	87	80	84
SSH2	79	82	100
FRMD7	85	91.7	95.2
NFASC	69	76	80
SV2C	80	84	100
VCAN_b	82	89	100
RAD52	81	87	100
TTLL5	89	90	96.4
TKTL1	87	81	88
NOTO_b	87	91.3	93.7
TEX2	100	80	88
SLC8A1_b	90	88	100
POLQ	100	98.7	83
SLITRK1	92.1	77	90.9

## Sheet: Extended Data Fig7b
	Cell survival
VCAN_a	57.1	64.8	71
SOD1	89.6	70.4	88.4
AHR	58.4	46.5	53.6
CALD1	57.1	53.5	72.5
GSR	58.4	53.5	55.1
SLC8A1_a	68.8	63.4	62.3
CSGALNACT1	72.7	71.8	73.9
GPR132	61	60.6	78.3
NOTO_a	48.1	47.9	49.3
NR6A1	55.8	39.4	50.7
ADSL	75.3	56.3	82.6
OSBP2_a	45.5	45.1	49.3
KIF26B	59.7	43.7	60.9
C3	55.8	56.3	55.1
SPAG5	77.9	62	73.9
OSBP2_b	100	88.7	100
KNL1	51.9	36.6	44.9
SSH2	62.3	62	79.7
FRMD7	81.8	67.6	76.8
NFASC	53.2	42.3	52.2
SV2C	51.9	50.7	62.3
VCAN_b	48.1	50.7	63.8
RAD52	57.1	49.3	58
TTLL5	40.3	33.8	33.3
TKTL1	53.2	40.8	47.8
NOTO_b	48.1	47.9	49.3
TEX2	71.4	49.3	56.5
SLC8A1_b	57.1	46.5	49.3
POLQ	68.8	52.1	62.3
SLITRK1	54.5	43.7	47.8
