# Supplementary material for: Efficient high-precision homology-directed repair-dependent genome editing by HDRobust
Source: Nat Methods. 2023 Jul 20;20(9):1388–99. doi: 10.1038/s41592-023-01949-1 (PMC10482697; doi:10.1038/s41592-023-01949-1)
Supplement: Source Data Extended Data Fig. 8 — Numerical source data for plotting graphs. [file 41592_2023_1949_MOESM19_ESM.xlsx]

## Sheet: Extended Data Fig8a LYPLA1
	HDR			imperfect HDR			Insertion			0bp			1bp			2bp			3bp			4bp			≥5bp
-	28.6999	29.2672	29.1743	1.86221	1.87752	1.95218	8.71396	9.13633	8.99936	6.00047	5.66059	5.23245	7.18745	6.75427	6.19617	4.04622	4.0727	3.50889	2.64283	2.31091	2.84789	1.18698	1.10283	1.74827	0	0	0
+	43.8115	40.8577	40.7376	1.18119	1.21141	1.1161	1.82465	2.00321	1.52431	0.0424184	0.274695	0.507764	1.01804	0.894838	1.34031	0.381766	0.495283	0.283616	0.534472	0.553551	0.516913	0	0.18313	0.16468	0	0	0
+	70.5154	70.796	71.6616	1.30988	1.20178	1.30294	1.76217	1.75571	1.79018	0.678464	0.578783	0.673948	1.14091	0.965924	1.16317	1.59728	1.4611	1.33779	0.867095	0.945345	1.02752	0.0836671	0.318974	0.0649414	0	0	-1.1102e-16
+	80.4415	79.9275	79.5547	1.8829	2.40305	2.41075	1.43	1.77	1.76	0.84	0.88	0.98	1.69	1.54	1.93	2.04	1.98	1.57	0.92	0.98	0.84	0.36	0.39	0.59	0	0	0

## Sheet: Extended Data Fig8a KIF18A
	HDR			imperfect HDR			Insertion			0bp			1bp			2bp			3bp			4bp			≥5bp
-	27.8979	30.7446	29.0041	1.14935	1.13487	1.13945	4.87	4.88	4.9	2.89	3.19	3.99	4.63	4.45	4.13	5.02	5.17	5.37	8.95	7.61	7.92	3.9	3.39	3.48	3.82	3.7	4.02
+	79.0564	73.0736	71.043	1.23848	1.44089	1.44775	0.83	0.92	0.72	0.27	0.47	0.25	1.4	0.82	0.87	1.35	0.89	1.12	2.7	2.6	2.84	1.19	1.58	0.92	1.66	1.14	1.05
+	89.359	86.7859	85.5583	0.728187	1.01385	0.927741	1.07741	1.04833	0.689622	0.407143	0.139567	0.297409	0.831559	0.754698	1.02009	1.02403	1.31814	0.922803	1.91974	0.876173	2.94908	0.404676	0.73919	0.630953	0.713117	1.22251	2.15691
+	90.8845	90.0608	89.3848	1.31864	1.63191	1.63634	0.3	0.3	0.5	0.4	0.41	0.27	0.8	1.19	1.49	0.78	0.9	0.82	1.34	1.64	2.03	0.8	0.75	0.89	0.85	0.9	0.63

## Sheet: Extended Data Fig8a SV2C
	HDR			imperfect HDR			Insertion			0bp			1bp			2bp			3bp			4bp			≥5bp
-	42.6222	42.1932	40.8962	1.47466	1.81723	1.44972	38.3	39.2	38.2	3.35	3.12	3.73	2.85	3.03	3.01	5.43	4.85	4.5	1.41	1.41	1.53	0.3	0	0.38	0	0	0
+	86.32	86.1584	85.2767	2.66443	2.48884	2.51746	2	1.96	1.99	0.13	0	0.21	0	0.31	0.09	0.7	0.4	0.45	0	0.22	0	0	0	0	0	0	0
+	93.9772	93.9483	94.3191	1.16714	1.1292	1.30691	2.60594	2.94826	2.78635	0.741286	0.408876	0.40536	0.130815	0.204438	0.275066	0.327038	0.318923	0.289543	0.239828	0.220793	0.0651472	0	0	0	2.7756e-17	0	1.3878e-17
+	92.1994	91.9097	93.0897	1.84173	2.08664	1.39721	3.5	3.6	3.77	0.7	0.9	0.59	0.21	0.19	0.31	1.09	0.53	0.66	0.13	0.28	0	0.07	0	0	0	0	0

## Sheet: Extended Data Fig8a KNL1
	HDR			imperfect HDR			Insertion			0bp			1bp			2bp			3bp			4bp			≥5bp
-	47.3316	50.152	45.8735	1.25988	1.42636	1.29627	4.04	4.42	4.91	1.68	2.42	1.69	5.35	4.72	4.64	4.84	4.86	5.03	1.03	0.99	2.48	0.3	0.27	0.43	1.59	1.22	1.69
+	93.3048	93.0956	93.559	1.93305	1.8844	1.98907	0.22	0.32	0.21	0.16	0.12	0.19	0.33	0.28	0.28	0.37	0.59	0.46	0.04	0.04	0.03	0.05	0.03	0.02	0.23	0.23	0.05
+	96.7121	97.3876	97.4164	0.831464	0.720363	0.837243	0.445264	0.176556	0.0935147	0.0368922	0.146379	0.0411009	0.313584	0.14028	0.524036	1.05604	0.741046	0.852843	0.0783959	0.0609915	0.0411009	0	0	0	0.191378	0.481833	0.106177
+	96.083	96.1432	96.8411	1.48866	1.30859	1.5635	0.07	0.14	0.08	0.3	0.34	0	0.7	0.39	0.59	0.74	0.9	0.56	0.05	0.28	0	0	0	0	0.37	0.33	0.16

## Sheet: Extended Data Fig8b LYPLA1
	Cell survival
-	84.0189	76.5357	96.1703
+	67.6473	51.7035	70.3337
+	64.3742	60.9821	76.0852
+	91.0944	79.4527	83.3659

## Sheet: Extended Data Fig8b KIF18A
	Cell survival
-	68.8279	70.9688	82.2576
+	60.4881	61.859	79.5692
+	74.9576	88.5866	83.4794
+	85.4834	90.5551	85.4379

## Sheet: Extended Data Fig8b SV2C
	Cell survival
-	71.3049	65.276	85.5951
+	70.0619	57.7112	70.3538
+	84.933	87.8409	91.9994
+	93.8767	86.9997	93.557

## Sheet: Extended Data Fig8b KNL1
	Cell survival
-	82.939	75.7154	82.9943
+	77.1144	65.2368	77.5824
+	84.3102	84.2887	90.004
+	94.5243	94.7334	90.1002
