# Supplementary material for: Efficient high-precision homology-directed repair-dependent genome editing by HDRobust
Source: Nat Methods. 2023 Jul 20;20(9):1388–99. doi: 10.1038/s41592-023-01949-1 (PMC10482697; doi:10.1038/s41592-023-01949-1)
Supplement: Source Data Extended Data Fig. 10 — Numerical source data for plotting graphs. [file 41592_2023_1949_MOESM20_ESM.xlsx]

## Sheet: Extended Data Fig10b
Amplicon position	WT	D	DP	DPR
1	0.0739344	0.273045	0.0816764	0.116206
2	0.0109259	0.0360455	0.01364	0.0193919
3	0.00273557	0.0180228	0.00271982	0.00726287
4	0.00273557	0.00300079	0.00271982	0
5	0.00273557	0.00601059	0.00271982	0
6	0.0191408	0.0630796	0.0218076	0.0169225
7	0.00273557	0.0300079	0.0190306	0.0145258
8	0.0191408	0.0540682	0.0245029	0.0193919
9	0.128974	0.402808	0.160903	0.198276
10	0.00547936	0.0270341	0.00271982	0.00484434
11	0.00273557	0.0209965	0	0
12	0	0.015049	0	0
13	0.00273557	0.0270341	0.00544782	0.0145258
14	0.0273557	0.114444	0.0326706	0.0532369
15	0.0437856	0.182931	0.0381429	0.0484434
16	0	0.00300079	0	0.00241854
17	0.00547936	0.0180228	0.010863	0.00484434
18	0	0	0	0
19	0.0602155	0.164908	0.0680364	0.0748076
20	0	0	0	0
21	0.00547936	0	0	0
22	0.0109259	0.015049	0.00271982	0.012129
23	0.00273557	0.00300079	0	0
24	0.00273557	0	0	0
25	0.00273557	0	0	0.00241854
26	0.0246448	0.0691172	0.0190306	0.0339176
27	0	0	0	0.00241854
28	0	0	0	0
29	0.00273557	0	0	0
30	0.00273557	0.00300079	0	0
31	0.00547936	0.00300079	0	0.00484434
32	0.00821494	0.00300079	0	0.00241854
33	0.00821494	0.00300079	0	0.00484434
34	0.00821494	0.00901137	0	0.00241854
35	0.0383638	0.0691172	0.01364	0.0193919
36	0.00821494	0.00901137	0	0
37	0.00821494	0.00300079	0	0
38	0.00821494	0.00300079	0	0
39	0.00821494	0.00300079	0.00271982	0.00241854
40	0.00821494	0.00901137	0.00544782	0.00726287
41	0.0191408	0.00901137	0.00544782	0.00241854
42	0.0109259	0.015049	0.00816764	0
43	0.0137189	0.0209965	0.00816764	0.00241854
44	0.0137189	0.0240604	0.00544782	0.00241854
45	0.00821494	0.146885	0.010863	0.00965962
46	0.0137189	0.155897	0.0190306	0.00965962
47	0.0137189	0.155897	0.01364	0.00484434
48	0.0164299	0.153193	0.0190306	0.00726287
49	0.0246448	0.556002	0.0190306	0.012129
50	0.0492896	0.552397	0.0190306	0.012129
51	0.0465787	0.567716	0.0218076	0.0145258
52	0.142118	1.60403	0.0245029	0.0217886
53	0.470716	5.80333	0.0218076	0.0241854
54	0.478931	5.80333	0.0245029	0.0241854
55	0.517541	5.80333	0.0245029	0.0266547
56	0.700734	6.19081	0.0299752	0.0363144
57	0.870783	6.335	0.0381429	0.0314482
58	1.07616	6.4972	0.0381429	0.0314482
59	1.08437	6.51522	0.0435335	0.0387111
60	1.11723	6.85766	0.0463105	0.0435772
61	1.15009	6.85766	0.0571735	0.0435772
62	1.24046	7.47043	0.160903	0.27381
63	1.33082	7.81286	0.160903	0.270905
64	1.40475	9.28171	0.165803	0.270905
65	1.4294	9.28171	0.163353	0.268726
66	1.4869	9.28171	0.165803	0.270905
67	1.82372	10.1829	0.16907	0.27381
68	2.2016	10.9939	0.16907	0.275989
69	2.45627	11.2642	0.17152	0.285431
70	2.54663	11.3543	0.16907	0.283252
71	2.54663	11.2642	0.16907	0.283252
72	2.56306	11.8049	0.17152	0.288336
73	2.59592	11.8049	0.177238	0.288336
74	7.3688	37.217	18.7856	19.2466
75	7.37701	37.217	18.7856	19.2466
76	7.37701	37.1269	18.7856	19.2466
77	7.38523	36.7664	18.7856	19.2466
78	7.39344	36.6763	18.7039	19.0287
79	7.40166	36.6763	18.7039	19.0287
80	7.41809	36.7664	18.7856	19.2466
81	7.40166	36.7664	18.7856	19.2466
82	7.34415	36.7664	18.7856	19.2466
83	7.34415	37.1269	18.7856	19.2466
84	7.32772	37.1269	18.7856	19.2466
85	7.34415	37.217	18.8672	19.3192
86	7.32772	37.1269	18.8672	19.3192
87	7.35237	37.1269	18.8672	19.3192
88	7.34415	36.8565	18.8672	19.3192
89	7.32772	36.4961	18.8672	19.3192
90	7.32772	36.4961	18.8672	19.3192
91	7.36058	37.3972	18.8672	19.3192
92	7.3688	37.3071	18.8672	19.3192
93	9.20073	44.6063	20.9092	25.7832
94	9.20073	44.8766	20.9092	25.7832
95	9.20073	44.9667	20.9092	25.7832
96	9.20073	44.9667	20.9092	25.7832
97	9.28288	44.8766	20.9092	25.7832
98	9.28288	44.9667	20.9908	25.7832
99	9.28288	44.9667	20.9092	25.7832
100	9.36503	44.9667	20.9092	25.7832
101	9.36503	45.0569	20.9092	25.7832
102	9.61148	45.6877	20.9092	25.8558
103	10.5973	51.3648	20.9092	25.8558
104	10.5973	51.3648	20.9092	25.8558
105	10.6794	51.4549	20.9908	26.1463
106	11.0902	51.5451	20.9908	26.1463
107	13.2261	65.8731	25.8098	33.6997
108	13.4725	65.8731	25.8098	33.6997
109	13.5546	65.8731	25.8098	33.6997
110	13.8011	65.8731	25.8098	33.6997
111	13.9654	66.7743	25.8098	33.6997
112	14.1297	67.4952	25.8098	33.6997
113	14.2118	68.6667	25.8098	33.6997
114	14.294	69.1172	25.7281	33.4818
115	14.294	68.937	25.7281	33.4818
116	14.294	68.0359	25.7281	33.4818
117	15.0333	67.9458	25.7281	33.4818
118	13.3082	67.0446	25.7281	33.4818
119	13.8832	66.5039	27.9333	35.806
120	12.8153	58.2135	27.9333	35.7333
121	12.7332	57.9431	27.9333	35.7333
122	12.651	57.7629	27.9333	35.7333
123	12.3224	57.853	28.015	35.806
124	7.24557	31.9003	9.39279	16.8499
125	6.73625	30.098	9.31111	16.7772
126	6.62124	29.7375	9.31111	16.7772
127	6.44051	29.4672	9.31111	16.7772
128	6.37479	29.3771	9.31111	16.7772
129	5.98047	28.4759	9.31111	16.7772
130	5.84903	27.755	9.31111	16.7772
131	5.80796	27.6649	9.31111	16.7772
132	5.75867	27.3946	9.31111	16.7772
133	5.73402	27.3946	9.31111	16.7772
134	5.69295	27.0341	9.31111	16.7772
135	5.74224	26.944	9.47446	16.7772
136	5.54508	26.4934	9.31111	16.7046
137	5.52865	26.4033	9.31111	16.7046
138	5.46293	26.3132	9.31111	16.7046
139	5.43829	26.3132	9.31111	16.7046
140	5.43007	25.5022	9.31111	16.7046
141	5.42186	24.9615	9.31111	16.632
142	5.43007	25.0516	9.31111	16.632
143	3.58171	18.6535	7.17936	10.2407
144	3.56528	18.4733	7.17936	10.2407
145	3.56528	18.4733	7.17936	10.2407
146	3.54885	18.2931	7.17936	10.2407
147	3.54885	18.4733	7.17936	10.2407
148	3.54885	18.3832	7.17936	10.2407
149	3.54885	18.3832	7.17936	10.2407
150	3.54064	18.2931	7.17936	10.2407
151	3.54885	18.203	7.17936	10.2407
152	3.54885	18.203	7.17936	10.2407
153	3.54064	18.203	7.17936	10.2407
154	3.54885	18.203	7.17936	10.2407
155	3.51599	18.1129	7.11402	9.95013
156	3.52421	18.1129	7.11402	9.95013
157	1.63477	3.58653	2.26244	2.36043
158	1.63477	3.58653	2.26244	2.36043
159	1.63477	3.57752	2.27877	2.36043
160	1.62656	3.55949	2.26244	2.36043
161	1.62656	3.55949	2.26244	2.36043
162	1.62656	3.66763	2.26244	2.36043
163	1.61834	3.41531	2.25427	2.34591
164	1.61013	3.42432	2.25427	2.33865
165	1.61013	3.39729	2.25427	2.33865
166	1.61834	3.37927	2.25427	2.33865
167	1.58548	3.35223	2.25427	2.33865
168	1.56084	3.26212	2.25427	2.33865
169	0.131439	1.72117	0	0.00965962
170	0.0903643	0.98224	0	0.00726287
171	0.0164299	0.973228	0	0.00726287
172	0.0137189	0.973228	0	0.00726287
173	0.0246448	1.04532	0.0245029	0.0217886
174	0.00273557	0.973228	0.00271982	0.00484434
175	0.00273557	0.928172	0	0.00241854
176	0.00273557	0.928172	0	0.00241854
177	0.00547936	0.928172	0	0
178	0.00547936	0.91916	0	0
179	0.00547936	0.91916	0	0
180	0.00547936	0.91916	0	0
181	0.00547936	0.91916	0	0
182	0.00547936	0.91916	0	0
183	0.00547936	0.0300079	0	0
184	0	0.0270341	0	0
185	0	0.0240604	0.00544782	0
186	0	0.015049	0	0
187	0	0.0180228	0	0
188	0	0.0209965	0	0
189	0	0.0180228	0	0
190	0	0.0119851	0	0
191	0	0.0119851	0	0
192	0	0.0119851	0	0
193	0	0.00901137	0	0
194	0	0.00901137	0	0
195	0	0.00901137	0	0
196	0	0.00601059	0	0
197	0	0.00601059	0	0
198	0	0.00601059	0.00271982	0
199	0	0.00601059	0	0
200	0.00547936	0.00601059	0	0.00484434
